# Supplementary material for: Genome-wide association study of antibody response to Newcastle disease virus in chicken
Source: BMC Genet. 2013 May 10;14:42. doi: 10.1186/1471-2156-14-42 (PMC3654938; doi:10.1186/1471-2156-14-42)
Supplement: Additional file 2: Table S1 — SNP markers used in the genome-wide association study. [file 1471-2156-14-42-S2.xlsx]

## Sheet: 无标题_4
Table S1. Basic information about the SNP markers for the genome-wide association study.
Index	Name	Chromosome1	Position2	GenTrain_Score	Call_Rate	MAF
1	10080_COIII	MT	0	0.951976	1	0.138943
2	10668_COIII	MT	0	0.925606	0.998043	0.376471
7	5831_ND2_MT	MT	0	0.845186	1	0.377691
8	8472_COXII_MT	MT	0	0.777633	0.998043	0.139216
11	rs10721842	8	20389091	0.790305	0.998043	0.453922
12	rs10721864	6	10745222	0.790593	0.998043	0.476471
13	rs10721873	3	7617045	0.900793	1	0.208415
15	rs10721889	14	4393506	0.847882	1	0.168297
16	rs10721907	Z	28109269	0.912675	1	0.360078
19	rs10721950	3	65638234	0.798947	1	0.432485
22	rs10722013	3	50799858	0.775854	0.998043	0.384314
24	rs10722061	8	15863388	0.906081	1	0.452055
25	rs10722066	1	64256257	0.894885	1	0.322896
26	rs10722067	1	49114962	0.871041	1	0.33953
27	rs10722068	22	817162	0.787766	1	0.308219
28	rs10722111	14	5996362	0.871569	1	0.340509
29	rs10722122	15	8469961	0.935023	1	0.205479
31	rs10722186	4	85276442	0.928333	1	0.208415
32	rs10722194	1	32724751	0.915228	1	0.139922
34	rs10722234	12	4938377	0.824181	1	0.120352
35	rs10722248	18	10578487	0.913117	1	0.23092
36	rs10722249	7	20038370	0.925863	1	0.164384
39	rs10722268	1	38252451	0.777128	1	0.27593
40	rs10722269	Z	52247377	0.884889	0.998043	0.328431
42	rs10722282	10	1854776	0.856855	1	0.222114
43	rs10722287	1	148564980	0.848244	1	0.16047
46	rs10722369	19	214237	0.891643	1	0.464775
47	rs10722381	28	617426	0.778523	1	0.136008
48	rs10722391	17	8396012	0.911814	1	0.177104
50	rs10722419	12	3683888	0.80857	0.996086	0.263261
51	rs10722430	1	2942547	0.903058	1	0.274951
54	rs10722484	21	2152029	0.74719	1	0.345401
55	rs10722510	15	8734429	0.863957	1	0.443249
56	rs10722532	5	55410575	0.704806	1	0.420744
57	rs10722543	18	3377149	0.768367	0.998043	0.195098
58	rs10722565	7	16164457	0.926772	1	0.114481
59	rs10722566	5	30295882	0.817172	1	0.46771
60	rs10722567	15	5320120	0.695295	1	0.338552
61	rs10722583	5	878442	0.888432	1	0.30137
62	rs10722587	5	31177670	0.883692	1	0.142857
66	rs10722670	5	40736887	0.886672	1	0.469667
67	rs10722735	14	8966407	0.735791	0.998043	0.432353
68	rs10722745	1	66684126	0.90312	1	0.343444
69	rs10722774	1	62483578	0.812527	1	0.455969
71	rs10722820	4	13112258	0.820136	1	0.452055
72	rs10722853	3	49657243	0.82925	1	0.452055
73	rs10722885	14	6545832	0.804598	0.998043	0.190196
74	rs10722894	26	2976358	0.831244	1	0.252446
76	rs10722918	3	49089198	0.83534	1	0.163405
78	rs10722984	2	20921947	0.920479	1	0.272016
80	rs10723025	19	2842906	0.864397	0.998043	0.433333
81	rs10723029	2	88286898	0.892033	0.998043	0.34902
82	rs10723056	23	2834121	0.840147	1	0.139922
83	rs10723066	5	52087471	0.871673	1	0.406067
84	rs10723073	5	38648425	0.876347	1	0.282779
85	rs10723080	1	112470894	0.821277	1	0.363014
87	rs10723091	1	184654700	0.763857	1	0.458904
88	rs10723097	1	197832786	0.762539	1	0.266145
89	rs10723106	9	10534919	0.81147	1	0.246575
90	rs10723143	2	46960913	0.821291	1	0.356164
93	rs10723163	5	55583825	0.793493	1	0.311155
94	rs10723172	Z	58160763	0.819903	0.996086	0.480354
95	rs10723186	12	4683886	0.93409	1	0.486301
96	rs10723201	5	18284359	0.88175	1	0.379648
98	rs10723212	8	6753041	0.803069	1	0.304305
100	rs10723229	15	5323505	0.920045	1	0.22407
102	rs10723279	12	8970399	0.932405	1	0.294521
103	rs10723288	11	1698401	0.929409	1	0.323875
104	rs10723293	27	4079776	0.761716	1	0.497065
105	rs10723301	12	9995816	0.892629	1	0.127202
106	rs10723334	2	34275430	0.913702	1	0.26908
107	rs10723348	4	56528506	0.903505	1	0.364971
108	rs10723358	1	182900307	0.836475	0.998043	0.348039
109	rs10723368	3	62315867	0.929308	1	0.33953
110	rs10723374	17	6484010	0.905877	1	0.143836
111	rs10723395	3	91180134	0.881282	1	0.210372
112	rs10723404	10	21224129	0.721119	1	0.367906
113	rs10723427	3	34866988	0.908988	1	0.432485
114	rs10723450	15	5030003	0.80664	1	0.362035
116	rs10723487	1	50118596	0.832324	0.968689	0.149495
118	rs10723502	5	14188143	0.930932	1	0.130137
120	rs10723519	10	4984456	0.776647	1	0.175147
121	rs10723547	10	14828769	0.809198	0.998043	0.342157
122	rs10723573	5	40261525	0.832265	1	0.318004
124	rs10723582	1	16496345	0.858376	1	0.258317
125	rs10723584	18	1709997	0.861066	1	0.120352
126	rs10723595	17	5431217	0.776093	0.998043	0.455882
127	rs10723608	11	445396	0.794241	1	0.5
128	rs10723660	19	4816925	0.836885	1	0.221135
130	rs10723665	12	13934534	0.918447	1	0.114481
131	rs10723674	1	126843196	0.920647	1	0.497065
132	rs10723676	5	52664582	0.769323	1	0.162427
133	rs10723681	11	18366737	0.899748	1	0.296477
134	rs10723701	3	50780202	0.901663	1	0.137965
135	rs10723731	23	555182	0.915332	1	0.450098
136	rs10723733	1	60995234	0.896121	0.998043	0.445098
138	rs10723774	2	44511574	0.926942	1	0.435421
140	rs10723790	8	4211591	0.91226	1	0.271037
141	rs10723800	2	56452984	0.906697	1	0.11546
142	rs10723810	3	13485189	0.887598	1	0.287671
143	rs10723813	10	774151	0.909445	1	0.431507
144	rs10723816	2	137439401	0.827001	1	0.189824
145	rs10723823	2	105559581	0.641665	0.996086	0.239686
146	rs10723827	3	33380295	0.924216	1	0.321918
147	rs10723840	10	15670515	0.836781	1	0.363992
148	rs10723841	1	141654991	0.839806	1	0.424658
149	rs10723852	27	3927273	0.916408	1	0.122309
150	rs10723854	4	40870867	0.872986	1	0.236791
151	rs10723875	26	4107893	0.904615	1	0.451076
152	rs10723888	1	38338667	0.7457	1	0.375734
153	rs10723890	15	6966640	0.886176	1	0.452055
154	rs10723894	4	83865843	0.925701	1	0.423679
155	rs10723938	26	2362631	0.797437	0.998043	0.445098
156	rs10723977	25	165840	0.838832	1	0.208415
158	rs10723993	7	20307106	0.932293	1	0.464775
160	rs10724013	2	63172169	0.802856	1	0.335616
161	rs10724014	23	4529107	0.828914	0.998043	0.306863
162	rs10724020	3	31611815	0.788285	1	0.347358
163	rs10724035	2	1920990	0.768311	1	0.388454
164	rs10724042	1	73422092	0.83641	1	0.491194
167	rs10724074	6	27684517	0.912392	1	0.328767
168	rs10724076	26	4522003	0.830832	1	0.217221
169	rs10724085	11	19657470	0.903689	1	0.454012
170	rs10724095	18	4233354	0.902376	1	0.137965
171	rs10724100	13	17572624	0.859768	1	0.321918
173	rs10724110	2	98921433	0.922488	1	0.390411
175	rs10724112	13	9074495	0.796792	1	0.357143
177	rs10724126	2	137901137	0.868104	1	0.498043
178	rs10724130	25	40271	0.897225	1	0.45499
179	rs10724147	27	3800576	0.619813	0.998043	0.138235
180	rs10724155	12	15051545	0.893223	1	0.276908
181	rs10724158	1	179754800	0.84094	1	0.409002
184	rs10724192	22	1207487	0.845835	0.998043	0.502941
185	rs10724197	3	84258282	0.736385	1	0.278865
186	rs10724211	4	38367883	0.750358	0.998043	0.308824
187	rs10724216	5	58176553	0.777876	0.998043	0.166667
188	rs10724228	5	27774568	0.797274	1	0.182975
189	rs10724250	8	28586550	0.926637	1	0.27593
190	rs10724252	25	1787681	0.811917	1	0.268102
192	rs10724254	3	19167138	0.903359	1	0.382583
193	rs10724258	4	46374319	0.757819	1	0.310176
194	rs10724270	5	52984094	0.82605	1	0.38454
195	rs10724274	2	1005876	0.782506	1	0.388454
196	rs10724300	24	390108	0.759645	0.998043	0.380392
199	rs10724330	14	1009160	0.841456	1	0.471624
200	rs10724360	6	24734193	0.677602	1	0.324853
201	rs10724367	1	836990	0.892052	1	0.154599
202	rs10724382	19	4316623	0.829489	1	0.365949
203	rs10724394	21	6700558	0.911395	1	0.217221
205	rs10724406	26	350890	0.826179	1	0.488258
206	rs10724408	2	15872242	0.822749	1	0.146771
207	rs10724417	8	14823021	0.853972	1	0.463796
209	rs10724420	14	7418129	0.762741	1	0.351272
210	rs10724428	6	19371865	0.88934	1	0.381605
211	rs10724433	5	25042305	0.803016	1	0.398239
212	rs10724436	5	47531023	0.819831	1	0.489237
213	rs10724449	14	9214381	0.925683	1	0.1409
214	rs10724452	5	51446153	0.921801	1	0.437378
215	rs10724458	3	74191250	0.779628	1	0.155577
216	rs10724460	24	399221	0.810893	1	0.457926
217	rs10724506	23	5486630	0.811724	1	0.372798
218	rs10724510	4	85307543	0.775774	1	0.411937
220	rs10724555	7	13707090	0.891612	1	0.255382
221	rs10724564	23	2651971	0.816098	0.962818	0.29878
223	rs10724601	24	3107715	0.91226	1	0.433464
224	rs10724603	6	12882079	0.717856	0.998043	0.381373
226	rs10724628	2	51280108	0.741254	1	0.485323
227	rs10724629	9	2140103	0.870589	1	0.333659
228	rs10724634	13	3277839	0.806043	1	0.399217
230	rs10724667	3	67471036	0.828902	1	0.229941
231	rs10724669	6	34308951	0.817164	1	0.305284
233	rs10724680	4	18205274	0.931263	1	0.134051
234	rs10724681	23	90124	0.931241	1	0.386497
235	rs10724696	4	16661443	0.87421	1	0.148728
237	rs10724734	10	21025345	0.922666	1	0.453033
238	rs10724735	18	6406900	0.83918	1	0.409002
239	rs10724743	8	5260233	0.821632	1	0.272016
241	rs10724747	3	70640111	0.838003	1	0.202544
242	rs10724748	4	82913052	0.80795	0.996086	0.277996
243	rs10724753	10	6528866	0.928446	1	0.373777
244	rs10724760	2	86575928	0.815766	0.998043	0.409804
248	rs10724835	6	17857510	0.63722	1	0.168297
249	rs10724857	1	139633528	0.868744	1	0.167319
251	rs10724901	3	91449310	0.93943	1	0.412916
252	rs10724903	19	4853141	0.834428	1	0.39726
253	rs10724930	10	4676085	0.885444	1	0.1409
254	rs10724943	14	8676775	0.862203	1	0.272994
255	rs10724945	19	7597177	0.844489	1	0.329746
257	rs10725012	5	50502923	0.925097	1	0.363014
258	rs10725053	21	2251444	0.761086	0.996086	0.307466
259	rs10725091	13	13226882	0.917266	1	0.483366
261	rs10725095	2	121368314	0.925475	1	0.333659
262	rs10725127	19	6439261	0.912392	0.998043	0.115686
263	rs10725128	27	2203408	0.707295	1	0.503914
264	rs10725140	5	570574	0.919463	1	0.143836
266	rs10725219	19	4151775	0.799839	1	0.127202
267	rs10725235	8	8278329	0.909432	1	0.483366
268	rs10725245	2	30995290	0.907001	1	0.466732
269	rs10725247	3	28302198	0.919097	1	0.241683
270	rs10725248	2	12773253	0.905505	1	0.137965
271	rs10725262	3	22314082	0.921105	1	0.237769
273	rs10725289	6	27135618	0.919873	1	0.413894
277	rs10725429	26	525294	0.817613	0.998043	0.260784
278	rs10725451	26	960379	0.659255	0.966732	0.153846
279	rs10725463	26	2318505	0.848565	0.960861	0.10998
282	rs10725497	18	10075115	0.911905	1	0.293542
283	rs10725499	1	13971074	0.814929	0.998043	0.35098
284	rs10725537	1	137910714	0.810618	1	0.440313
285	rs10725538	9	23701194	0.93048	1	0.417808
286	rs10725547	3	39684969	0.92698	1	0.319961
287	rs10725552	4	70413584	0.859123	1	0.412916
288	rs10725557	17	9444109	0.819831	1	0.420744
289	rs10725572	4	31573433	0.922195	1	0.483366
290	rs10725585	21	6144460	0.797754	1	0.364971
291	rs10725604	1	37283815	0.891256	1	0.41683
292	rs10725607	19	3404934	0.928685	1	0.11546
294	rs10725636	8	21074537	0.738058	1	0.132094
295	rs10725637	3	63687765	0.886534	1	0.216243
296	rs10725639	12	9781509	0.841809	0.998043	0.39902
297	rs10725643	28	665661	0.91806	1	0.154599
298	rs10725644	9	18577684	0.926754	1	0.392368
299	rs10725651	4	14325918	0.878466	1	0.460861
302	rs10725706	14	4371814	0.881524	0.998043	0.490196
304	rs10725725	3	3260496	0.827669	1	0.306262
305	rs10725736	3	3085607	0.924724	1	0.462818
306	rs10725757	17	5624697	0.757964	1	0.178082
307	rs10725759	3	41886171	0.86803	1	0.440313
309	rs10725768	19	8402946	0.790649	1	0.149706
311	rs10725780	4	17503348	0.913882	0.998043	0.489216
312	rs10725789	19	9162804	0.854848	0.998043	0.351961
313	rs10725815	22	2224434	0.889479	0.998043	0.238235
314	rs10725848	28	3609860	0.937283	1	0.21135
315	rs10725855	18	4451094	0.736806	1	0.27593
316	rs10725863	15	1286290	0.834975	1	0.356164
317	rs10725868	28	3867941	0.781941	1	0.375734
318	rs10725878	3	32624061	0.823635	0.998043	0.37451
319	rs10725900	6	10402517	0.853974	1	0.337573
320	rs10725913	3	47121038	0.880865	0.998043	0.432353
323	rs10725979	5	19169384	0.852118	1	0.278865
325	rs10725992	11	2124775	0.812309	1	0.298434
326	rs10725998	6	32962904	0.913529	1	0.305284
328	rs10726003	24	5786259	0.90517	1	0.33953
329	rs10726069	10	9150224	0.924981	1	0.16047
330	rs10726078	8	29407140	0.861217	1	0.276908
331	rs10726098	3	107039374	0.887501	1	0.454012
332	rs10726099	6	11666191	0.916991	1	0.310176
333	rs10726107	3	104600643	0.837495	1	0.363992
334	rs10726111	20	5064598	0.814106	1	0.298434
335	rs10726112	28	4496372	0.821277	1	0.38454
336	rs10726121	25	1584115	0.83146	1	0.18591
338	rs10726144	2	101593516	0.803256	1	0.195695
340	rs10726172	4	35461066	0.806778	0.996086	0.494106
341	rs10726177	1	73562000	0.696867	1	0.235812
342	rs10726186	2	40625848	0.768096	1	0.436399
343	rs10726188	1	166430168	0.922818	1	0.472603
344	rs10726213	23	133003	0.842332	1	0.271037
346	rs10726238	7	12230458	0.901447	1	0.23092
347	rs10726303	11	245752	0.838326	1	0.245597
348	rs10726325	Z	52554192	0.906691	1	0.426614
349	rs10726349	8	21458581	0.886855	1	0.226027
350	rs10726366	21	4582992	0.925037	1	0.402153
354	rs10726384	28	762677	0.819903	1	0.137965
355	rs10726409	26	3628612	0.917084	1	0.206458
356	rs10726418	9	13998202	0.915465	1	0.210372
357	rs10726426	3	5345528	0.868426	1	0.388454
359	rs10726467	15	5934994	0.926296	1	0.157534
362	rs10726557	3	41982117	0.848167	0.998043	0.5
364	rs10726579	24	6363109	0.705412	1	0.217221
365	rs10726588	14	6482871	0.793509	1	0.365949
366	rs10726592	1	87933871	0.845773	1	0.430528
367	rs10726631	17	5494299	0.813555	1	0.504892
368	rs10726651	3	107967875	0.821787	1	0.321918
369	rs10726758	20	11028417	0.788498	0.998043	0.314706
370	rs10726774	7	2790856	0.872362	1	0.433464
371	rs10726789	2	100932494	0.925529	1	0.25636
373	rs10726816	1	148805795	0.824779	1	0.182975
374	rs10726817	8	14008179	0.766032	0.986301	0.35119
375	rs10726822	2	21685687	0.890691	1	0.479452
377	rs10726844	1	108140889	0.841171	1	0.457926
378	rs10726895	1	170130225	0.915443	1	0.180039
380	rs10726921	9	3622326	0.863139	1	0.318982
381	rs10726949	1	150169206	0.882829	1	0.5
382	rs10726959	21	5681414	0.748509	1	0.455969
383	rs10726967	7	1305785	0.818663	1	0.232877
384	rs10726969	5	6055685	0.747126	0.998043	0.223529
386	rs10727040	10	21995439	0.863551	1	0.296477
387	rs10727058	2	98876036	0.925098	1	0.373777
388	rs10727062	4	9656783	0.877789	0.998043	0.482353
389	rs10727063	9	5878906	0.784779	1	0.272016
390	rs10727066	4	1169925	0.881566	1	0.457926
393	rs10727113	5	55288506	0.738788	1	0.223092
394	rs10727129	11	16077253	0.900517	1	0.420744
396	rs10727159	3	39113337	0.876328	0.998043	0.423529
398	rs10727195	6	27267941	0.693616	0.998043	0.318627
399	rs10727198	1	129756621	0.927486	0.998043	0.478431
400	rs10727210	24	5919312	0.772226	1	0.319961
403	rs10727230	8	22306528	0.807326	1	0.449119
404	rs10727237	15	2595296	0.933693	1	0.179061
405	rs10727244	17	9523998	0.927151	1	0.262231
406	rs10727247	12	15768906	0.91537	1	0.400196
408	rs10727262	3	8522611	0.75917	0.994129	0.287402
409	rs10727273	8	14793805	0.910805	1	0.374755
410	rs10727294	4	35746994	0.708649	0.998043	0.285294
412	rs10727301	5	57671912	0.666885	1	0.363992
413	rs10727325	4	43646575	0.847271	1	0.157534
414	rs10727346	14	107289	0.848372	1	0.116438
416	rs10727386	18	10340624	0.86297	1	0.287671
417	rs10727400	18	4572183	0.760109	1	0.464775
418	rs10727406	23	2561948	0.836337	1	0.280822
419	rs10727415	26	481184	0.900207	1	0.179061
421	rs10727461	8	22643197	0.809545	1	0.318982
422	rs10727469	4	17649694	0.890749	0.998043	0.468627
423	rs10727500	2	24090196	0.92657	1	0.340509
424	rs10727506	4	54066233	0.826561	1	0.475538
425	rs10727513	1	88760370	0.722296	1	0.375734
426	rs10727523	15	1053755	0.840583	1	0.235812
427	rs10727539	4	41415646	0.836905	1	0.331703
428	rs10727553	Z	7060556	0.924685	1	0.449119
429	rs10727556	5	61322207	0.794627	1	0.126223
430	rs10727569	24	5621240	0.751751	1	0.223092
431	rs10727575	3	16252763	0.82718	1	0.249511
432	rs10727581	7	29631963	0.777533	1	0.465753
435	rs10727658	1	197576025	0.824584	1	0.482387
436	rs10727661	23	5427552	0.879799	1	0.146771
439	rs10727756	22	2330331	0.892271	1	0.186888
440	rs10727759	4	63522575	0.757373	1	0.270059
441	rs10727774	18	5054134	0.800176	1	0.386497
442	rs10727790	8	17004857	0.891255	1	0.264188
443	rs10727792	1	148754669	0.817166	1	0.19863
445	rs10727820	24	314205	0.930085	1	0.376712
446	rs10727821	21	3704682	0.930966	0.998043	0.319608
447	rs10727823	3	10489940	0.899984	1	0.114481
448	rs10727827	20	9688194	0.909999	1	0.205479
449	rs10727843	4	89386582	0.888186	1	0.318982
450	rs10727866	5	24995053	0.760991	1	0.207436
451	rs10727884	5	29143985	0.923535	1	0.272016
452	rs10727898	2	14948897	0.912988	1	0.277886
453	rs10727933	13	17747962	0.83377	1	0.419765
454	rs10727935	1	51307829	0.837469	1	0.353229
455	rs10727960	12	3488196	0.901624	1	0.37182
456	rs10727961	8	7084163	0.862928	1	0.1409
457	rs10727963	9	18726350	0.790935	1	0.325832
458	rs10727965	17	8902235	0.897424	1	0.380626
459	rs10727971	3	54366141	0.736614	1	0.126223
460	rs10727978	9	11744404	0.868864	1	0.161448
461	rs10727979	14	6003558	0.622644	1	0.161448
462	rs10728004	7	13606593	0.841043	1	0.378669
463	rs10728006	24	2933221	0.785655	0.998043	0.459804
464	rs10728019	12	11941901	0.884853	1	0.124266
465	rs10728031	1	113579840	0.908196	1	0.220157
466	rs10728034	3	41850981	0.924739	1	0.34638
467	rs10728041	4	11381983	0.856828	1	0.168297
468	rs10728044	4	30443912	0.913956	1	0.266145
469	rs10728060	2	60569835	0.850438	1	0.265166
470	rs10728062	3	19985118	0.890465	1	0.291585
471	rs10728078	3	16450692	0.880022	1	0.448141
472	rs10728087	1	826289	0.884828	1	0.453033
473	rs10728139	1	199109785	0.829676	0.998043	0.488235
474	rs10728156	7	13656397	0.867793	1	0.375734
475	rs10728160	2	98880500	0.931378	1	0.119374
476	rs10728163	1	34896094	0.900117	1	0.436399
477	rs10728177	7	2261611	0.901446	1	0.249511
478	rs10728213	15	9903266	0.838326	0.998043	0.270588
479	rs10728230	8	43193	0.495983	1	0.254403
481	rs10728236	4	8730351	0.890749	0.998043	0.371569
482	rs10728251	2	44892172	0.913257	1	0.418787
483	rs10728256	LGE22C19W28_E50C23	51128	0.785737	1	0.222114
485	rs10728292	3	110354174	0.743007	1	0.308219
486	rs10728305	4	5039882	0.880375	0.998043	0.264706
488	rs10728318	1	39635145	0.894898	1	0.353229
489	rs10728329	1	83248503	0.846364	1	0.239726
490	rs10728373	7	32096703	0.810171	1	0.239726
491	rs10728387	19	5113894	0.891045	1	0.381605
492	rs10728389	3	81848278	0.923216	1	0.150685
494	rs10728418	11	21898949	0.736167	1	0.493151
496	rs10728455	20	5334982	0.781562	1	0.273973
498	rs10728486	13	10197877	0.834249	1	0.389432
499	rs10728502	5	46146879	0.935366	1	0.123288
500	rs10728503	17	2099787	0.604582	1	0.177104
503	rs10728553	5	27848813	0.896076	1	0.441292
504	rs10728555	28	1329656	0.896258	1	0.437378
505	rs10728556	4	11739755	0.765745	1	0.41683
506	rs10728557	3	108243652	0.926529	1	0.170254
507	rs10728585	7	13733153	0.809899	0.998043	0.336275
508	rs10728586	5	28859495	0.884743	1	0.265166
509	rs10728596	5	16150739	0.844433	1	0.139922
510	rs10728611	3	57773204	0.659173	0.992172	0.327416
513	rs10728639	4	16863366	0.914939	1	0.465753
514	rs10728642	6	10447443	0.79506	1	0.113503
515	rs10728652	28	1970193	0.899781	1	0.205479
516	rs10728670	1	183550218	0.8532	0.998043	0.410784
517	rs10728715	2	3138896	0.931217	1	0.40998
518	rs10728718	28	2611606	0.923901	1	0.457926
519	rs10728722	13	12395595	0.863847	1	0.307241
520	rs10728732	6	3246308	0.910401	1	0.276908
521	rs10728738	9	6424478	0.817613	1	0.225049
522	rs10728741	Z	55614623	0.889859	1	0.347358
524	rs10728825	1	156889507	0.818505	0.984344	0.485089
526	rs10728853	5	56950066	0.761936	0.998043	0.134314
527	rs10728862	1	200071136	0.873385	1	0.441292
528	rs10728869	27	3399250	0.83058	1	0.436399
529	rs10728910	3	107746854	0.740884	1	0.347358
531	rs10728914	17	7536737	0.871089	1	0.248532
534	rs10728946	19	7320685	0.796211	1	0.385519
535	rs10728959	4	31720398	0.899946	1	0.162427
536	rs10728975	8	29461390	0.78942	1	0.313112
537	rs10728978	19	6875731	0.823945	1	0.33953
538	rs10728987	3	11151735	0.9023	1	0.47456
539	rs10728994	4	16672294	0.935145	1	0.486301
540	rs10729001	2	38822770	0.917945	1	0.324853
541	rs10729009	4	2459548	0.876459	1	0.466732
543	rs10729052	23	2474205	0.787432	1	0.340509
544	rs10729078	24	5297054	0.888863	1	0.477495
545	rs10729079	26	3440390	0.88391	1	0.155577
546	rs10729083	1	80453228	0.82859	1	0.137965
547	rs10729101	12	2970616	0.838934	1	0.379648
548	rs10729103	26	4778204	0.915888	1	0.345401
549	rs10729122	28	3839516	0.902706	1	0.167319
550	rs10729145	18	8882200	0.841431	1	0.444227
551	rs10729155	6	12314119	0.692625	1	0.469667
552	rs10729173	21	3009557	0.804244	1	0.146771
553	rs10729208	15	5261195	0.893329	1	0.466732
554	rs10729212	14	9127190	0.831338	0.998043	0.407843
555	rs10729213	4	33265260	0.891441	0.998043	0.383333
556	rs10729227	14	4011416	0.924631	1	0.446184
557	rs10729248	12	13433897	0.932133	1	0.227984
558	rs10729256	3	32062049	0.808106	0.998043	0.428431
559	rs10729265	10	11380407	0.900618	1	0.139922
561	rs10729390	18	7152167	0.84512	1	0.336595
562	rs10729398	2	7782477	0.910975	1	0.37182
563	rs10729419	1	195048803	0.840624	0.998043	0.470588
566	rs10729464	2	145394510	0.789762	1	0.422701
567	rs10729466	15	5335013	0.86382	1	0.266145
569	rs10729499	1	995827	0.788431	0.998043	0.207843
571	rs10729511	2	99620778	0.7699	1	0.351272
573	rs10729530	3	68646186	0.819463	1	0.41683
574	rs10729549	6	18640426	0.843337	1	0.343444
575	rs10729555	24	1170936	0.895182	1	0.428571
576	rs10729557	1	4279411	0.903616	1	0.349315
577	rs10729558	21	2427879	0.880448	1	0.316047
578	rs10729598	7	16524147	0.821066	0.998043	0.137255
579	rs10729605	5	60544675	0.751918	1	0.386497
580	rs10729613	2	121593463	0.923184	1	0.480431
582	rs10729646	20	10400368	0.819075	1	0.292564
584	rs10729662	20	5207606	0.8146	1	0.457926
586	rs10729674	Z	23469252	0.936307	0.998043	0.341176
587	rs10729685	7	12514023	0.821463	1	0.148728
588	rs10729700	2	32929834	0.842279	0.998043	0.332353
589	rs10729720	3	67517313	0.921903	1	0.370841
590	rs10729722	18	9487106	0.847041	1	0.325832
591	rs10729731	Z	16073550	0.935924	1	0.194716
593	rs10729807	27	4621348	0.829818	1	0.136008
594	rs10729824	19	8535189	0.819029	1	0.113503
595	rs10729827	7	3619538	0.886148	1	0.406067
596	rs10729848	2	105705012	0.802466	0.998043	0.112745
597	rs10729850	20	5446722	0.862357	1	0.490215
598	rs10729859	18	7808779	0.884621	1	0.419765
601	rs10729928	1	25060262	0.889526	0.998043	0.42451
603	rs10729988	1	141721320	0.911962	1	0.483366
604	rs10730000	1	78802804	0.774107	1	0.165362
607	rs10730056	9	25338897	0.931369	1	0.21135
608	rs10730060	17	7702215	0.863221	1	0.120352
609	rs10730062	1	115849848	0.871478	1	0.455969
610	rs10730069	9	16366749	0.813963	0.998043	0.483333
611	rs10730079	1	91098017	0.934357	0.998043	0.411765
612	rs10730088	3	3111929	0.729065	0.998043	0.286275
613	rs10730089	5	34613912	0.805081	1	0.365949
614	rs10730113	2	144331563	0.916602	1	0.193738
616	rs10730121	4	11292338	0.886771	1	0.375734
617	rs10730128	13	809649	0.899448	1	0.349315
618	rs10730142	27	1034496	0.848785	1	0.21135
619	rs10730169	27	1021159	0.750447	0.988258	0.120792
620	rs10730173	2	105260673	0.923459	1	0.383562
623	rs10730261	19	7902025	0.777554	1	0.415851
626	rs10730304	10	19612248	0.837321	1	0.504892
627	rs10730326	1	114602957	0.854408	0.998043	0.416667
628	rs10730343	1	70288397	0.892645	1	0.260274
629	rs10730351	1	40105385	0.797884	1	0.231898
631	rs10730363	28	1163570	0.914772	0.998043	0.262745
633	rs10730415	27	3382389	0.727501	1	0.503914
634	rs10730431	1	198545126	0.817375	1	0.252446
635	rs10730439	23	194093	0.798353	1	0.441292
636	rs10730456	19	5362901	0.716093	1	0.497065
637	rs10730501	17	7520750	0.892402	1	0.421722
640	rs10730595	2	50066345	0.911277	1	0.380626
642	rs10730654	19	4969210	0.89272	1	0.368885
643	rs10730679	5	52131990	0.799507	1	0.175147
647	rs10730722	1	1837922	0.906221	1	0.425636
649	rs10730726	22	2256625	0.900159	1	0.420744
651	rs10730756	15	5993596	0.888753	1	0.117417
652	rs10730757	3	17385673	0.85392	1	0.255382
654	rs10730798	17	910367	0.892545	1	0.274951
655	rs10730812	26	4938738	0.747119	0.998043	0.261765
656	rs10730813	3	103438184	0.913617	1	0.119374
657	rs10730825	20	11980848	0.771119	1	0.475538
658	rs10730879	14	666755	0.908617	1	0.253425
660	rs10730900	3	46107184	0.866771	1	0.208415
661	rs10730948	2	2260431	0.880034	1	0.417808
664	rs10730967	10	12789123	0.917036	1	0.363014
665	rs10730988	3	78548522	0.802402	1	0.123288
666	rs10730989	15	8829700	0.929306	1	0.155577
667	rs10730990	4	54037359	0.93319	1	0.120352
669	rs10731045	19	6012461	0.920311	1	0.204501
676	rs10731107	4	3771331	0.832526	0.998043	0.362745
677	rs10731144	2	22418978	0.890841	1	0.15362
679	rs10731173	4	40912021	0.906722	1	0.340509
680	rs10731175	1	125497753	0.747883	1	0.394325
681	rs10731189	3	93675632	0.926503	1	0.453033
682	rs10731202	22	1600677	0.890799	1	0.16047
683	rs10731232	28	3807332	0.853182	1	0.347358
684	rs10731240	2	119541965	0.827776	1	0.470646
685	rs10731244	13	16162373	0.88491	1	0.34638
687	rs10731263	14	7449123	0.838826	1	0.327789
689	rs10731282	26	3591015	0.893205	1	0.501957
690	rs10731303	7	37178185	0.822277	1	0.23092
691	rs10731323	8	14130017	0.833794	1	0.258317
692	rs10731348	3	103451621	0.868695	1	0.318982
695	rs10731407	2	65541333	0.89591	1	0.387476
696	rs10731426	17	5813575	0.901278	1	0.362035
697	rs10731438	18	9992379	0.875099	1	0.182975
698	rs10731456	1	108853268	0.920566	1	0.146771
699	rs10731458	15	8348653	0.796031	1	0.405088
701	rs10731567	1	126235268	0.871904	1	0.278865
703	rs10731574	3	54927393	0.892733	1	0.15362
704	rs10731585	3	50742355	0.829865	1	0.136986
705	rs10731607	7	23496518	0.776732	0.998043	0.219608
707	rs10731631	1	26282475	0.8176	0.998043	0.42451
708	rs10731632	9	10924392	0.924708	1	0.333659
709	rs10731643	17	5580613	0.739498	1	0.273973
711	rs10731652	4	9537145	0.825917	0.994129	0.46063
713	rs10731675	10	4600794	0.767489	0.998043	0.343137
715	rs10731779	28	2816809	0.82162	1	0.334638
717	rs10731853	5	38400997	0.922525	1	0.165362
718	rs10731855	1	180080075	0.863418	1	0.501957
719	rs10731859	2	3342247	0.921105	1	0.325832
721	rs10731872	3	33533472	0.855843	0.998043	0.466667
722	rs10731900	3	70988264	0.869369	1	0.184932
723	rs10731940	2	49140794	0.921281	1	0.272016
726	rs10731958	15	8157962	0.912761	1	0.181018
727	rs10731962	3	18497527	0.933678	1	0.437378
728	rs10731983	5	60292268	0.850533	1	0.197652
729	rs10731996	22	2645770	0.845658	1	0.227984
730	rs10732001	4	40758933	0.764651	1	0.235812
731	rs10732027	11	20891278	0.891003	1	0.293542
732	rs10732029	6	9077591	0.831099	1	0.26908
737	rs10732076	3	50071857	0.931769	1	0.308219
738	rs10732113	20	7809022	0.6924	1	0.194716
740	rs10732131	20	9741339	0.895486	1	0.417808
741	rs10732133	4	3589044	0.744291	0.998043	0.272549
742	rs10732136	1	82777776	0.871588	1	0.470646
743	rs10732146	5	19702704	0.768173	0.998043	0.413725
747	rs13502947	3	11031284	0.915098	1	0.477495
749	rs13503158	3	10502090	0.879315	1	0.142857
750	rs13503427	3	9824964	0.712732	0.996086	0.38998
751	rs13503479	3	9707066	0.940858	1	0.369863
753	rs13503619	3	9541245	0.805668	1	0.456947
755	rs13503750	3	9333744	0.92616	1	0.484344
757	rs13504140	3	8551083	0.908819	1	0.392368
758	rs13504234	3	8395970	0.881631	1	0.448141
759	rs13504294	3	8250960	0.895546	1	0.37182
760	rs13504562	3	7810952	0.82143	1	0.431507
764	rs13505059	3	6965129	0.873342	1	0.251468
766	rs13505234	3	6297028	0.827539	0.998043	0.338235
767	rs13505346	3	6010155	0.855426	1	0.497065
768	rs13505603	13	17622709	0.808224	1	0.26908
769	rs13505642	13	17752715	0.795577	1	0.39726
771	rs13505767	13	17991191	0.480187	1	0.18591
772	rs13505793	13	18045994	0.784425	0.998043	0.40098
773	rs13505813	13	18143055	0.90165	1	0.420744
774	rs13505882	13	18638796	0.919432	1	0.379648
776	rs13505943	18	274806	0.781114	0.992172	0.390533
777	rs13505957	18	376102	0.892752	1	0.195695
779	rs13506050	18	662345	0.873385	1	0.260274
780	rs13506082	18	706718	0.790502	1	0.164384
781	rs13506093	18	751452	0.924124	1	0.317025
782	rs13506127	18	900922	0.711695	0.998043	0.436275
783	rs13506196	18	1063391	0.866284	1	0.159491
784	rs13506254	18	1143013	0.817802	1	0.448141
785	rs13506335	18	1378718	0.797344	0.998043	0.226471
786	rs13506648	18	2081352	0.791758	1	0.118395
787	rs13506832	18	2504992	0.908659	1	0.143836
788	rs13506847	18	2515203	0.925062	1	0.297456
789	rs13506949	18	2869115	0.713443	1	0.139922
790	rs13506960	18	2917548	0.81922	1	0.28865
792	rs13507022	18	3064413	0.797884	0.998043	0.413725
795	rs13507129	18	3342968	0.797941	1	0.495108
796	rs13507150	18	3399456	0.914078	1	0.191781
798	rs13507576	18	4489616	0.828427	1	0.233855
799	rs13507599	18	4613497	0.755431	1	0.324853
801	rs13507752	18	4953456	0.805813	1	0.202544
802	rs13507933	18	5551957	0.928528	1	0.303327
804	rs13508120	18	6069783	0.916332	1	0.299413
805	rs13508142	18	6100804	0.841816	1	0.232877
806	rs13508222	18	6341023	0.809939	1	0.195695
808	rs13508299	18	6550851	0.923997	1	0.253425
810	rs13508381	18	6786564	0.816968	0.998043	0.371569
811	rs13508405	18	6840142	0.887296	1	0.465753
812	rs13508467	18	6959746	0.920272	1	0.388454
813	rs13508487	18	7091046	0.818097	1	0.254403
815	rs13508567	18	7293112	0.734152	1	0.436399
816	rs13508633	18	7478312	0.826375	0.984344	0.213718
817	rs13508639	18	7527552	0.854625	0.998043	0.266667
818	rs13508675	18	7609674	0.817815	0.998043	0.354902
819	rs13508774	18	7856229	0.940881	1	0.340509
820	rs13508957	18	8089126	0.933678	1	0.167319
821	rs13508981	18	8135718	0.858184	0.998043	0.331373
822	rs13509027	18	8242288	0.87434	1	0.30137
823	rs13509037	18	8271292	0.857846	1	0.238748
824	rs13509086	18	8374434	0.907944	1	0.452055
825	rs13509104	18	8439165	0.810776	0.998043	0.160784
826	rs13509109	18	8458048	0.878467	1	0.165362
827	rs13509208	18	8722904	0.891402	1	0.114481
828	rs13509236	18	8770493	0.856468	1	0.136986
830	rs13509385	18	9193623	0.845336	1	0.247554
832	rs13509925	1	106440546	0.831414	1	0.310176
833	rs13509947	1	106455683	0.897163	1	0.422701
835	rs13510032	1	106899649	0.909336	1	0.445205
836	rs13510044	1	106954292	0.906174	0.998043	0.444118
837	rs13510067	1	107087322	0.912988	1	0.391389
838	rs13510102	1	107248316	0.915386	1	0.376712
840	rs13510438	1	107971331	0.895261	1	0.44227
841	rs13510950	1	109052667	0.8847	0.998043	0.207843
842	rs13510965	1	109090090	0.896075	1	0.136008
843	rs13511014	1	109224431	0.84745	1	0.410959
844	rs13511286	1	109737936	0.814932	1	0.27593
845	rs13511365	1	109989220	0.791616	1	0.317025
846	rs13511392	1	110034202	0.76991	1	0.452055
847	rs13511457	1	110116604	0.927622	1	0.2182
848	rs13511616	1	110476918	0.82047	1	0.148728
850	rs13511789	1	110961396	0.767981	1	0.423679
851	rs13511810	1	110995324	0.912098	1	0.378669
852	rs13511819	1	111029396	0.936179	1	0.408023
853	rs13512010	1	111473375	0.813716	0.982387	0.156375
854	rs13512273	1	112065827	0.900318	0.998043	0.361765
855	rs13512686	1	112791888	0.884833	1	0.123288
856	rs13512787	1	113081233	0.924921	1	0.238748
858	rs13513038	4	30973097	0.864509	1	0.30137
859	rs13513078	4	31065981	0.865386	1	0.209393
860	rs13513102	4	31184369	0.904445	1	0.283757
861	rs13513104	4	31200165	0.807325	0.998043	0.37451
862	rs13513158	4	31334830	0.941387	1	0.376712
863	rs13513195	4	31368933	0.879515	1	0.268102
865	rs13513791	4	32636487	0.847417	0.998043	0.30098
867	rs13514191	4	33565877	0.915332	1	0.323875
868	rs13514268	4	33834522	0.906644	1	0.245597
870	rs13514521	4	34551829	0.909917	1	0.341487
871	rs13514647	4	34676223	0.899966	1	0.246575
872	rs13514685	4	34744658	0.699664	1	0.463796
873	rs13514692	4	34779481	0.818851	0.998043	0.207843
874	rs13514704	4	34820778	0.744423	0.998043	0.147059
875	rs13514715	4	34867349	0.85143	0.998043	0.408824
876	rs13514851	4	35055420	0.9214	1	0.334638
878	rs13515154	4	35590347	0.612842	0.996086	0.424361
879	rs13515200	4	35662704	0.935022	1	0.392368
880	rs13515208	4	35697322	0.8471	0.996086	0.350688
882	rs13515370	4	36044258	0.927384	1	0.378669
884	rs13515728	4	36802993	0.855602	1	0.110568
886	rs13515807	4	37066200	0.851358	0.998043	0.42549
887	rs13515820	4	37153856	0.935817	1	0.343444
888	rs13515848	4	37450227	0.89249	1	0.225049
889	rs13515952	4	38074235	0.818667	0.998043	0.421569
890	rs13516094	4	38351324	0.88015	1	0.318982
891	rs13516098	4	38423077	0.875807	1	0.156556
892	rs13516148	4	38842092	0.915098	1	0.386497
893	rs13516194	4	39093053	0.907076	1	0.11546
894	rs13516461	4	40115709	0.919091	1	0.343444
895	rs13516467	4	40137867	0.741042	1	0.383562
897	rs13516508	4	40245067	0.835916	0.998043	0.134314
898	rs13516607	4	40508820	0.88433	1	0.264188
899	rs13516840	4	40771731	0.852067	1	0.35225
900	rs13516886	4	40889705	0.848036	1	0.472603
901	rs13517301	4	41974805	0.927768	1	0.412916
902	rs13517348	4	42150298	0.83695	1	0.427593
903	rs13517394	4	42355969	0.829908	1	0.380626
904	rs13517411	4	42383094	0.821827	0.998043	0.240196
905	rs13517429	4	42520509	0.895771	0.998043	0.242157
907	rs13517500	4	42994333	0.831588	0.998043	0.370588
909	rs13517835	4	44250685	0.926942	1	0.499022
911	rs13517906	4	44560703	0.817408	0.992172	0.180473
912	rs13517986	4	44848312	0.829314	1	0.402153
913	rs13518379	4	46231529	0.88511	1	0.471624
914	rs13518544	4	46571777	0.876416	1	0.447162
915	rs13518749	4	47102567	0.83492	1	0.202544
916	rs13518806	4	47196238	0.887088	1	0.257339
917	rs13519237	4	47959042	0.889576	1	0.3591
919	rs13519458	4	48443914	0.833792	1	0.462818
920	rs13519519	4	48539356	0.799491	1	0.186888
921	rs13519568	4	48683212	0.867944	1	0.436399
922	rs13520130	4	49326097	0.895538	0.998043	0.322549
923	rs13520414	4	50093674	0.899574	0.998043	0.346078
924	rs13520450	4	50168171	0.817035	0.998043	0.35098
925	rs13520713	4	50886737	0.799609	0.998043	0.465686
926	rs13520772	4	50991126	0.767484	0.998043	0.315686
927	rs13520944	4	51341512	0.723284	0.998043	0.367647
928	rs13521016	4	51487028	0.80938	1	0.233855
929	rs13521195	4	51669500	0.790983	0.998043	0.218627
930	rs13521202	4	51743851	0.927376	1	0.444227
931	rs13521235	4	51861792	0.787193	0.998043	0.229412
932	rs13521302	4	52023314	0.883453	1	0.5
933	rs13521373	4	52218741	0.924517	1	0.438356
935	rs13521588	4	52768948	0.915364	1	0.327789
936	rs13521814	4	53375709	0.883375	1	0.485323
937	rs13521930	4	53641320	0.821914	1	0.383562
940	rs13522144	4	54381612	0.927692	0.998043	0.406863
942	rs13522695	4	55760501	0.776287	1	0.238748
943	rs13522771	4	56039692	0.818752	1	0.276908
944	rs13523062	4	56905938	0.833673	1	0.134051
947	rs13523435	4	58056552	0.843044	1	0.111546
948	rs13523456	4	58075092	0.864026	1	0.436399
949	rs13523462	4	58107231	0.906691	1	0.293542
950	rs13523721	4	58598228	0.840724	1	0.498043
951	rs13523871	4	59067891	0.884919	1	0.353229
952	rs13524268	4	60086711	0.85697	1	0.31409
953	rs13524434	4	60440695	0.909528	1	0.166341
954	rs13524502	4	60646504	0.885112	1	0.151663
955	rs13524600	4	61048360	0.885869	1	0.319961
957	rs13524672	4	61383235	0.912392	1	0.283757
958	rs13524700	4	61439746	0.900059	1	0.296477
959	rs13524718	4	61513626	0.922412	1	0.465753
960	rs13525357	3	108766930	0.887645	1	0.129159
961	rs13525423	3	109033362	0.889401	1	0.265166
962	rs13525538	3	109373789	0.90398	1	0.175147
963	rs13525787	3	109822145	0.790387	1	0.478474
964	rs13525874	3	109945836	0.887153	1	0.323875
965	rs13526053	3	110369951	0.85125	1	0.164384
966	rs13526117	3	110504081	0.794188	1	0.251468
967	rs13526127	3	110540291	0.893111	1	0.251468
968	rs13526312	3	110982215	0.915534	1	0.485323
969	rs13526324	3	111029239	0.880166	1	0.333659
970	rs13526348	3	111112287	0.832865	1	0.363014
971	rs13527408	3	113445251	0.74283	0.998043	0.482353
972	rs13527414	3	113576859	0.853754	1	0.48728
973	rs13527470	15	7276385	0.9254	1	0.271037
974	rs13527702	15	7944693	0.801211	1	0.451076
977	rs13527881	15	8291397	0.914855	1	0.426614
979	rs13528066	15	8690689	0.773789	0.998043	0.479412
980	rs13528138	15	8920981	0.818628	1	0.279843
981	rs13528149	15	8997809	0.876325	0.998043	0.130392
982	rs13528161	15	9009449	0.905419	1	0.441292
984	rs13528272	15	9248660	0.885384	1	0.425636
985	rs13528442	15	9501151	0.884721	0.998043	0.463725
986	rs13528575	15	9738857	0.886858	1	0.501957
987	rs13528603	15	9777147	0.855897	1	0.186888
988	rs13528860	15	10503784	0.776245	1	0.469667
989	rs13528863	15	10514544	0.827174	0.958904	0.14898
990	rs13528884	15	10600702	0.828975	1	0.434442
991	rs13528895	15	10653235	0.774403	1	0.347358
992	rs13528978	15	11062654	0.670632	1	0.134051
994	rs13529083	15	11283257	0.865854	0.998043	0.358824
996	rs13529253	15	11723258	0.751395	0.998043	0.411765
997	rs13529279	15	11769107	0.870222	1	0.494129
998	rs13529314	15	11806633	0.859317	1	0.405088
999	rs13529438	15	12143568	0.922161	1	0.380626
1001	rs13529493	15	12538140	0.854864	1	0.448141
1002	rs13529495	15	12547551	0.924124	1	0.435421
1003	rs13529517	15	12791969	0.887436	1	0.212329
1004	rs13529576	23	649378	0.931019	1	0.217221
1006	rs13529633	23	773660	0.739773	1	0.484344
1009	rs13529785	23	1296196	0.739585	1	0.391389
1010	rs13529804	23	1340162	0.818934	1	0.194716
1011	rs13529918	23	1635333	0.782085	1	0.328767
1012	rs13529921	23	1655454	0.784193	1	0.40998
1013	rs13529924	23	1669198	0.750503	0.990215	0.475296
1014	rs13529945	23	1780334	0.901428	1	0.419765
1015	rs13529993	14	128251	0.875469	1	0.222114
1016	rs13529998	14	196818	0.789542	1	0.139922
1017	rs13530002	14	230612	0.896207	1	0.139922
1018	rs13530003	14	249000	0.837116	0.998043	0.417647
1019	rs13530022	14	334669	0.90957	1	0.360078
1020	rs13530025	14	355175	0.899551	1	0.277886
1021	rs13530032	14	374509	0.833547	1	0.139922
1022	rs13530050	14	452709	0.905849	1	0.139922
1023	rs13530082	14	632501	0.923237	1	0.333659
1024	rs13530101	14	742709	0.926102	1	0.139922
1025	rs13530110	14	787879	0.734217	1	0.139922
1027	rs13530130	14	929793	0.853975	1	0.3591
1028	rs13530200	14	1076124	0.702361	0.998043	0.254902
1029	rs13530342	14	1487698	0.777588	1	0.138943
1030	rs13530452	14	1655649	0.893337	0.996086	0.35167
1031	rs13530536	14	1780737	0.695588	1	0.238748
1033	rs13530693	14	2076917	0.853089	1	0.287671
1034	rs13530777	14	2287807	0.826941	1	0.32681
1035	rs13530999	14	2884166	0.831326	1	0.357143
1036	rs13531030	14	2928265	0.672539	1	0.178082
1037	rs13531105	14	3075471	0.79674	1	0.31409
1039	rs13531256	14	3402020	0.924611	1	0.188845
1040	rs13531384	14	3687645	0.885783	1	0.206458
1042	rs13531477	14	3847393	0.772342	1	0.259295
1043	rs13531490	14	3872960	0.731167	1	0.422701
1044	rs13531925	14	4982961	0.877302	0.998043	0.430392
1045	rs13531939	14	5027307	0.79913	1	0.489237
1046	rs13532000	14	5194677	0.774828	1	0.170254
1047	rs13532034	14	5301516	0.874236	1	0.293542
1048	rs13532055	14	5340821	0.910365	1	0.193738
1051	rs13532201	14	5553001	0.890691	1	0.260274
1053	rs13532559	14	6305452	0.892484	1	0.190802
1054	rs13532617	14	6389015	0.888876	0.984344	0.241551
1057	rs13533081	14	7807504	0.885418	1	0.413894
1064	rs13533812	2	1753120	0.899262	1	0.39726
1065	rs13533926	2	1942402	0.836882	1	0.382583
1066	rs13534020	2	2211667	0.847874	1	0.177104
1067	rs13534113	2	2434815	0.855247	1	0.271037
1068	rs13534378	2	3299131	0.826561	1	0.234834
1070	rs13534444	2	3479832	0.88616	0.986301	0.459325
1071	rs13534606	2	3810741	0.933678	1	0.448141
1072	rs13534814	2	4358693	0.934457	1	0.274951
1073	rs13534898	2	4517713	0.790515	1	0.184932
1075	rs13535309	2	5320989	0.914204	1	0.298434
1076	rs13535578	2	5908202	0.919245	1	0.267123
1077	rs13535789	2	6292975	0.8913	1	0.387476
1078	rs13536054	2	6864017	0.904427	1	0.255382
1079	rs13536058	2	6880836	0.825011	1	0.141879
1080	rs13536225	2	7284809	0.890006	1	0.366928
1083	rs13536444	2	7574405	0.812315	1	0.494129
1084	rs13536515	2	7810840	0.813621	1	0.277886
1085	rs13536543	2	7890890	0.930503	1	0.421722
1086	rs13536633	2	8196260	0.901959	1	0.272994
1088	rs13536859	2	8650283	0.797728	1	0.292564
1091	rs13537027	2	9217120	0.905281	1	0.502935
1094	rs13537389	2	9878650	0.910163	1	0.412916
1095	rs13537432	2	9954765	0.916198	1	0.199609
1096	rs13537489	2	10109641	0.797694	1	0.150685
1097	rs13537625	2	10396703	0.915407	1	0.166341
1099	rs13537760	2	11057794	0.917111	0.998043	0.417647
1100	rs13537857	2	11456305	0.9165	1	0.285714
1101	rs13537948	2	12346816	0.904115	1	0.158513
1102	rs13537992	2	12476376	0.935523	1	0.483366
1103	rs13538001	2	12540390	0.93048	1	0.363992
1105	rs13538387	2	13948275	0.874085	1	0.434442
1107	rs13538601	2	14400394	0.894311	1	0.347358
1108	rs13538623	2	14452390	0.841291	1	0.399217
1111	rs13539310	2	15949847	0.885251	1	0.38454
1113	rs13539717	2	17065575	0.819853	1	0.293542
1114	rs13539977	2	17536068	0.845519	1	0.276908
1115	rs13540019	2	17630942	0.758777	1	0.434442
1117	rs13540243	2	18305876	0.932945	1	0.451076
1118	rs13540259	2	18493981	0.893133	1	0.481409
1122	rs13540443	2	19258885	0.91621	0.972603	0.39336
1123	rs13540778	2	19969742	0.803296	1	0.143836
1124	rs13540825	2	20061959	0.711849	1	0.229941
1125	rs13540829	2	20078833	0.836528	0.998043	0.320588
1126	rs13541253	2	20894646	0.860901	1	0.202544
1127	rs13541306	2	20958446	0.753499	1	0.144814
1128	rs13541394	2	21137525	0.887797	1	0.47456
1129	rs13541423	2	21183309	0.865778	0.998043	0.12451
1130	rs13541496	2	21349337	0.909495	1	0.351272
1131	rs13541559	2	21530601	0.914669	1	0.150685
1133	rs13541582	2	21606133	0.861411	1	0.222114
1134	rs13541726	2	21883725	0.733343	1	0.389432
1136	rs13542198	2	22929127	0.89162	1	0.334638
1137	rs13542258	2	23002252	0.871178	1	0.38454
1138	rs13542343	2	23217177	0.753999	0.998043	0.257843
1139	rs13542399	2	23364380	0.903692	1	0.304305
1140	rs13542419	2	23388789	0.859065	1	0.318004
1141	rs13542543	2	23640328	0.925818	1	0.376712
1142	rs13542585	2	23691457	0.92713	1	0.318982
1143	rs13542760	2	24175128	0.908291	1	0.259295
1144	rs13542767	2	24218050	0.85218	1	0.345401
1147	rs13543246	2	26298702	0.820219	0.990215	0.483202
1148	rs13543325	2	26491877	0.892247	1	0.137965
1149	rs13543349	2	26537045	0.918609	1	0.24364
1150	rs13543506	2	27241618	0.767981	1	0.238748
1152	rs13543529	2	27419473	0.890323	1	0.391389
1153	rs13543556	2	27568774	0.78983	0.996086	0.431238
1155	rs13543661	2	28150455	0.876091	0.998043	0.210784
1158	rs13544082	2	29596868	0.70063	1	0.199609
1159	rs13544091	2	29695938	0.934517	1	0.274951
1160	rs13544185	2	30048846	0.866487	1	0.478474
1161	rs13544221	2	30136401	0.90611	1	0.276908
1162	rs13544222	2	30139070	0.931178	1	0.22407
1164	rs13544305	2	30460481	0.835261	1	0.355186
1165	rs13544524	2	30882099	0.84484	1	0.338552
1166	rs13544592	10	12190157	0.847614	1	0.171233
1167	rs13544719	10	12802836	0.815744	1	0.426614
1170	rs13545129	10	13756061	0.896093	1	0.407045
1171	rs13545227	10	13910009	0.909226	1	0.246575
1174	rs13545357	10	14155428	0.69281	1	0.427593
1175	rs13545410	10	14209749	0.863545	1	0.440313
1177	rs13545665	10	14671002	0.932878	1	0.316047
1178	rs13545706	10	14792047	0.865938	1	0.493151
1179	rs13545710	10	14801023	0.821619	1	0.174168
1180	rs13545729	10	14867746	0.831896	1	0.417808
1181	rs13545756	10	14917984	0.887204	1	0.132094
1182	rs13545799	13	769986	0.770699	0.998043	0.330392
1183	rs13545869	13	1074306	0.916378	1	0.15362
1184	rs13545876	13	1230391	0.81388	0.996086	0.5
1185	rs13545884	13	1533552	0.818925	1	0.284736
1186	rs13545894	28	1502307	0.750938	1	0.443249
1187	rs13545897	28	1514147	0.77912	0.998043	0.316667
1188	rs13545963	28	1703810	0.825053	1	0.317025
1189	rs13546006	28	1832007	0.765002	1	0.358121
1190	rs13546052	28	2021682	0.828218	1	0.304305
1191	rs13546080	28	2099210	0.921753	1	0.366928
1192	rs13546089	28	2100682	0.844377	1	0.151663
1193	rs13546091	28	2140227	0.859944	1	0.315068
1194	rs13546291	4	1223057	0.819029	1	0.234834
1195	rs13546300	4	1190106	0.812862	1	0.125245
1197	rs13546583	13	10009668	0.720495	1	0.453033
1200	rs13546759	13	10934557	0.840892	1	0.333659
1202	rs13546840	13	11063009	0.763549	0.998043	0.376471
1203	rs13546906	13	11194525	0.79468	1	0.440313
1204	rs13547065	13	11715676	0.896576	1	0.379648
1205	rs13547155	13	11904702	0.857035	1	0.451076
1206	rs13547429	13	12374418	0.726333	1	0.364971
1207	rs13547503	13	12534960	0.881699	1	0.225049
1208	rs13547886	13	13288765	0.812521	1	0.46771
1209	rs13548030	13	13612569	0.800421	1	0.391389
1210	rs13548148	4	62819174	0.919812	1	0.177104
1211	rs13548218	4	63017524	0.921627	1	0.279843
1212	rs13548257	4	63119901	0.916599	1	0.423679
1213	rs13548301	4	63449182	0.822635	1	0.418787
1214	rs13548444	4	64575607	0.861388	1	0.364971
1215	rs13548779	4	65378477	0.865164	1	0.151663
1217	rs13548827	4	65589612	0.898355	0.992172	0.333333
1218	rs13548858	4	65739340	0.932369	1	0.332681
1219	rs13548944	4	66207421	0.807333	1	0.186888
1220	rs13548947	4	66207979	0.845447	1	0.186888
1221	rs13548968	4	66301417	0.837504	1	0.31409
1222	rs13548980	4	66350309	0.900056	1	0.358121
1223	rs13549067	4	66546983	0.790879	1	0.156556
1224	rs13549542	4	67752526	0.876375	1	0.488258
1225	rs13549565	4	67784805	0.689527	1	0.23092
1226	rs13549641	4	67882796	0.852493	1	0.239726
1230	rs13550048	4	68511005	0.887159	1	0.438356
1232	rs13550120	4	68660761	0.868785	1	0.431507
1233	rs13550235	4	68935989	0.932592	1	0.166341
1234	rs13550431	4	69552884	0.875643	1	0.481409
1237	rs13550933	1	168607929	0.87178	1	0.401174
1239	rs13550962	1	169149356	0.916549	1	0.35225
1240	rs13550971	1	169169714	0.895918	1	0.219178
1241	rs13551066	1	169624958	0.884314	1	0.133072
1242	rs13551127	1	169839817	0.815456	1	0.320939
1243	rs13551140	1	169867821	0.826663	1	0.279843
1244	rs13551293	1	170196642	0.921222	1	0.347358
1245	rs13551485	1	170617800	0.800091	0.978474	0.228
1246	rs13551760	1	171405057	0.918763	1	0.152642
1248	rs13551808	1	171526279	0.930966	1	0.350294
1249	rs13552040	1	171918608	0.845154	1	0.365949
1251	rs13552402	1	172449293	0.904843	1	0.274951
1252	rs13552412	1	172480773	0.6226	0.996086	0.156189
1253	rs13552529	1	172664763	0.86737	1	0.312133
1254	rs13552568	1	172750447	0.868069	1	0.200587
1256	rs13553164	1	174027867	0.911372	1	0.292564
1257	rs13553265	1	174244029	0.907382	0.998043	0.473529
1258	rs13553485	1	174594379	0.934572	1	0.265166
1260	rs13553888	1	175570215	0.826471	1	0.415851
1261	rs13554172	1	176514435	0.85197	1	0.323875
1263	rs13554224	1	176629254	0.928859	1	0.365949
1266	rs13554482	1	177348597	0.874956	1	0.161448
1267	rs13554485	1	177389733	0.895391	1	0.470646
1268	rs13554512	1	177458783	0.907886	1	0.363014
1269	rs13554716	1	177923466	0.922179	1	0.270059
1270	rs13554742	1	177940066	0.894312	1	0.270059
1271	rs13554773	1	178085810	0.849802	1	0.369863
1272	rs13554826	1	178238709	0.910832	0.996086	0.116896
1273	rs13554945	1	178402277	0.886376	0.998043	0.386275
1274	rs13555039	1	178558203	0.930641	1	0.345401
1275	rs13555051	1	178596256	0.892332	1	0.40998
1276	rs13555091	1	178667458	0.848143	0.998043	0.392157
1277	rs13555162	1	178871053	0.900176	1	0.369863
1278	rs13555309	1	179153092	0.770485	1	0.14775
1279	rs13555411	1	179406307	0.840814	1	0.413894
1280	rs13555457	1	179517501	0.871568	1	0.434442
1281	rs13555497	1	179642712	0.938642	1	0.124266
1282	rs13555561	1	179669838	0.942046	1	0.255382
1284	rs13555816	1	180102419	0.884418	1	0.228963
1285	rs13555831	1	180117755	0.919867	1	0.23092
1286	rs13555847	1	180144054	0.829355	1	0.227006
1287	rs13555883	1	180236607	0.935678	1	0.45499
1288	rs13555978	1	180397892	0.786198	0.976517	0.471944
1289	rs13556118	1	180710225	0.936799	1	0.504892
1290	rs13556166	1	180812388	0.897566	0.998043	0.215686
1292	rs13556205	1	180958270	0.929	1	0.202544
1294	rs13556505	1	181578204	0.836436	1	0.129159
1296	rs13556555	1	181658590	0.825854	1	0.333659
1297	rs13556618	1	181833035	0.911452	1	0.445205
1299	rs13556679	1	181993951	0.911686	1	0.309198
1300	rs13556715	1	182099712	0.924238	1	0.192759
1302	rs13556801	1	182357923	0.911043	1	0.209393
1303	rs13556897	1	182802520	0.879195	1	0.293542
1304	rs13557014	1	183093888	0.930137	1	0.436399
1305	rs13557182	1	183512334	0.919562	1	0.177104
1306	rs13557384	1	183953230	0.881933	1	0.451076
1308	rs13557474	1	184146909	0.929775	1	0.41683
1309	rs13557606	1	184464766	0.741119	1	0.320939
1310	rs13557725	1	184720435	0.860478	1	0.363992
1311	rs13557911	1	185222656	0.932689	1	0.462818
1312	rs13557961	1	185349783	0.916586	1	0.234834
1313	rs13558093	1	185779728	0.917377	1	0.227006
1314	rs13558364	1	186657697	0.897189	1	0.419765
1315	rs13558365	1	186682856	0.928612	0.996086	0.445972
1316	rs13558406	1	186952567	0.931934	1	0.388454
1317	rs13558413	1	186996118	0.856654	1	0.206458
1319	rs13558481	1	187219502	0.890459	0.998043	0.318627
1320	rs13558594	1	187610420	0.928146	1	0.37182
1321	rs13558637	1	187815974	0.922442	0.998043	0.208824
1322	rs13558660	1	188057903	0.927817	1	0.496086
1323	rs13558771	1	188781158	0.863156	0.998043	0.282353
1324	rs13558799	1	188855826	0.854815	1	0.42955
1325	rs13559079	1	189623670	0.831967	1	0.298434
1326	rs13559204	1	189862142	0.925582	1	0.187867
1327	rs13559263	1	189966551	0.928968	1	0.201566
1328	rs13559283	1	189998876	0.817431	1	0.441292
1329	rs13559731	1	190841574	0.887959	1	0.413894
1330	rs13559751	1	190881855	0.769842	1	0.133072
1333	rs13559819	1	191054896	0.839034	1	0.136986
1335	rs13559980	1	191518417	0.766685	0.994129	0.135827
1336	rs13560206	1	192043212	0.908243	1	0.468689
1337	rs13560295	1	192403088	0.90365	1	0.142857
1338	rs13560514	1	192923242	0.914199	1	0.240705
1339	rs13560647	6	1592629	0.88717	1	0.294521
1340	rs13560712	6	1830356	0.904532	0.97456	0.441767
1342	rs13561013	6	2450056	0.915639	1	0.166341
1343	rs13561081	6	2653729	0.891315	1	0.27593
1344	rs13561089	6	2683212	0.882599	1	0.28865
1345	rs13561149	6	2879254	0.841248	1	0.134051
1346	rs13561164	6	2990954	0.86733	1	0.188845
1347	rs13561199	6	3075330	0.908598	1	0.268102
1349	rs13561365	6	3476135	0.860128	1	0.423679
1350	rs13561444	6	3604597	0.848755	1	0.23092
1351	rs13561509	6	3724440	0.918879	1	0.331703
1352	rs13561669	6	3966344	0.805762	1	0.473581
1353	rs13561677	6	4000581	0.857967	1	0.285714
1354	rs13561731	6	4167493	0.848358	1	0.190802
1355	rs13561817	6	4336880	0.802294	1	0.284736
1356	rs13561923	6	4488227	0.882209	0.996086	0.347741
1358	rs13562115	6	4957224	0.937708	0.996086	0.303536
1359	rs13562188	6	5081654	0.810021	1	0.450098
1360	rs13562741	6	5847855	0.883613	1	0.491194
1361	rs13563958	6	7335946	0.912976	1	0.205479
1362	rs13564106	6	7535714	0.765865	1	0.335616
1363	rs13564485	6	7982743	0.901949	1	0.30137
1366	rs13564755	6	8554712	0.809941	1	0.401174
1367	rs13564782	6	8643740	0.857862	1	0.187867
1368	rs13564821	6	8778930	0.885096	1	0.328767
1369	rs13564958	6	9021634	0.881798	0.998043	0.267647
1370	rs13565045	6	9207314	0.925482	0.998043	0.256863
1371	rs13565164	6	9513083	0.858594	0.998043	0.388235
1373	rs13565376	6	10101153	0.919154	1	0.297456
1374	rs13565461	6	10263489	0.893289	1	0.282779
1376	rs13565636	6	10592998	0.869221	1	0.216243
1377	rs13565961	6	11246378	0.819815	1	0.334638
1378	rs13566142	6	11697439	0.819075	1	0.289628
1379	rs13566175	6	11795908	0.898886	1	0.492172
1380	rs13566180	6	11815919	0.914268	1	0.228963
1381	rs13566192	6	11864354	0.907043	1	0.494129
1382	rs13566297	6	12052255	0.764493	1	0.181018
1383	rs13566318	6	12080366	0.832011	1	0.150685
1385	rs13566530	6	12702462	0.832432	1	0.488258
1386	rs13566704	6	13397164	0.818097	1	0.204501
1389	rs13566832	6	14107580	0.837803	1	0.179061
1390	rs13566846	6	14175694	0.874473	1	0.450098
1392	rs13566895	6	14577285	0.918712	1	0.46184
1397	rs13567335	6	16636226	0.882243	1	0.139922
1398	rs13567344	6	16653656	0.917015	1	0.201566
1399	rs13567350	6	16695335	0.702561	1	0.157534
1401	rs13567432	6	16916867	0.88822	1	0.200587
1402	rs13567480	6	17117114	0.889393	1	0.498043
1403	rs13567487	6	17143347	0.905422	1	0.350294
1407	rs13567877	6	17868056	0.884639	1	0.253425
1408	rs13567905	6	17959771	0.895241	1	0.347358
1410	rs13568038	6	18404820	0.876283	1	0.445205
1411	rs13568146	6	18676772	0.854527	1	0.19863
1412	rs13568199	6	18767426	0.861085	0.998043	0.17549
1413	rs13568296	6	18930764	0.931683	1	0.420744
1414	rs13568320	6	18991873	0.825852	1	0.476517
1415	rs13568394	6	19278123	0.764393	0.998043	0.113725
1416	rs13568500	6	19436443	0.850863	1	0.114481
1417	rs13568518	6	19775393	0.915519	1	0.212329
1418	rs13568635	6	20015793	0.919703	1	0.143836
1419	rs13568780	6	20178140	0.897121	1	0.490215
1420	rs13568796	6	20214624	0.814235	1	0.345401
1421	rs13568835	6	20256317	0.888795	1	0.437378
1422	rs13568863	6	20284603	0.736227	0.97456	0.339357
1423	rs13568879	6	20308725	0.897149	1	0.387476
1424	rs13569206	6	20857703	0.944538	1	0.238748
1425	rs13569234	18	9822792	0.908565	0.998043	0.15098
1427	rs13569342	18	10308989	0.921519	1	0.285714
1428	rs13569345	18	10321994	0.756531	1	0.287671
1432	rs13569381	18	10883025	0.869525	1	0.482387
1435	rs13569494	3	48311291	0.856942	0.996086	0.335953
1436	rs13569581	3	48606750	0.942569	1	0.240705
1438	rs13569755	3	49129943	0.929366	1	0.222114
1440	rs13569841	3	49446611	0.912919	1	0.422701
1442	rs13570119	3	49937470	0.933177	1	0.194716
1443	rs13570288	3	50327579	0.900855	1	0.361057
1445	rs13570447	3	50983123	0.922045	1	0.432485
1446	rs13570600	3	51877936	0.885503	1	0.322896
1447	rs13570667	3	52147133	0.888441	1	0.169276
1449	rs13570794	3	52508589	0.850187	1	0.373777
1452	rs13570902	3	53057361	0.832246	1	0.139922
1453	rs13570913	3	53092733	0.854548	1	0.409002
1454	rs13570951	3	53236895	0.799898	1	0.31409
1455	rs13571046	3	53499503	0.878875	1	0.501957
1456	rs13571182	3	54020942	0.864043	1	0.162427
1457	rs13571267	3	54265584	0.902176	1	0.254403
1458	rs13571413	3	54719933	0.73308	1	0.237769
1459	rs13571424	3	54802526	0.935737	1	0.213307
1461	rs13571523	3	55481794	0.806279	1	0.399217
1465	rs13571602	3	55727383	0.809394	1	0.46184
1466	rs13571609	3	55760564	0.91472	1	0.354207
1467	rs13571772	3	56178071	0.822949	1	0.299413
1468	rs13571915	3	56495721	0.91384	1	0.272994
1469	rs13571960	3	56622193	0.799046	1	0.221135
1470	rs13572147	3	57112538	0.789762	1	0.408023
1471	rs13572159	3	57152061	0.938896	1	0.305284
1472	rs13572173	3	57192057	0.804124	1	0.23092
1474	rs13572352	3	58179127	0.88999	1	0.118395
1475	rs13572370	3	58206467	0.838427	1	0.159491
1476	rs13572752	1	2738827	0.913146	1	0.268102
1477	rs13572840	1	2549083	0.872283	1	0.395303
1478	rs13572919	1	2347348	0.822862	1	0.168297
1479	rs13573030	19	406982	0.833836	0.998043	0.151961
1480	rs13573038	19	517857	0.811238	1	0.46184
1481	rs13573154	19	936269	0.81523	0.982387	0.246016
1482	rs13573256	19	1084796	0.883225	1	0.317025
1483	rs13573264	19	1099185	0.934021	1	0.235812
1484	rs13573269	19	1118249	0.78432	1	0.231898
1485	rs13573312	19	1160226	0.786379	1	0.271037
1486	rs13573468	19	1527100	0.782253	0.998043	0.301961
1488	rs13573524	19	1728399	0.852622	1	0.453033
1489	rs13573582	19	1857301	0.746731	1	0.129159
1490	rs13573677	19	2023577	0.922519	1	0.441292
1491	rs13573688	19	2032036	0.827531	1	0.402153
1494	rs13573766	19	2232124	0.843059	1	0.246575
1495	rs13573778	19	2260952	0.83072	1	0.112524
1496	rs13573780	19	2274071	0.935061	1	0.375734
1498	rs13573870	19	2470135	0.908196	1	0.21135
1499	rs13573938	19	2623894	0.917933	1	0.2818
1500	rs13573949	19	2653749	0.827571	0.994129	0.177165
1502	rs13573982	19	2764606	0.904295	1	0.166341
1504	rs13574028	19	2819808	0.901278	1	0.387476
1505	rs13574141	19	3099430	0.857486	1	0.423679
1506	rs13574144	19	3116586	0.900305	1	0.356164
1507	rs13574154	19	3149304	0.884596	1	0.276908
1508	rs13574186	19	3210809	0.824724	1	0.42955
1509	rs13574256	19	3366266	0.843326	1	0.111546
1510	rs13574313	19	3489833	0.787655	1	0.176125
1511	rs13574331	19	3507576	0.910886	1	0.477495
1514	rs13574473	19	3835413	0.811586	1	0.227006
1515	rs13574492	19	3889166	0.772732	1	0.226027
1516	rs13574589	19	4086933	0.796573	1	0.170254
1517	rs13574609	19	4170688	0.893502	1	0.376712
1518	rs13574734	19	4516127	0.765634	1	0.234834
1519	rs13574949	19	5282060	0.923943	1	0.187867
1520	rs13574963	19	5300550	0.819893	1	0.197652
1521	rs13575011	19	5441469	0.841091	1	0.469667
1522	rs13575015	19	5495795	0.817684	1	0.483366
1524	rs13575239	19	6210171	0.738986	1	0.149706
1525	rs13575268	19	6302355	0.844854	0.998043	0.40098
1526	rs13575310	19	6411301	0.906611	1	0.244618
1527	rs13575330	19	6458054	0.917506	0.998043	0.346078
1530	rs13575428	19	6595956	0.813636	1	0.156556
1532	rs13575592	19	7179911	0.783079	1	0.25636
1533	rs13575665	19	7379134	0.899027	1	0.203523
1535	rs13575720	19	7530060	0.841094	1	0.330724
1537	rs13575816	19	7985991	0.770795	1	0.28865
1539	rs13575891	19	8223562	0.858804	1	0.161448
1540	rs13575934	19	8355315	0.933693	1	0.407045
1541	rs13575978	19	8466349	0.934356	1	0.113503
1542	rs13576030	19	8849138	0.882184	1	0.381605
1543	rs13576032	19	8888239	0.874299	1	0.497065
1544	rs13576055	19	9002666	0.928856	1	0.150685
1545	rs13576057	19	9018028	0.773019	1	0.401174
1546	rs13576070	19	9265157	0.874732	1	0.30137
1547	rs13576098	19	9386997	0.889279	0.998043	0.334314
1548	rs13576116	19	9576025	0.871985	1	0.150685
1549	rs13576186	4	21655809	0.907407	1	0.203523
1550	rs13576289	4	22185103	0.89086	1	0.492172
1551	rs13576297	4	22236490	0.935061	1	0.488258
1553	rs13576315	4	22336380	0.915746	1	0.142857
1554	rs13576379	4	22610915	0.879723	1	0.241683
1555	rs13576401	4	22827315	0.911386	1	0.399217
1556	rs13576700	4	24409089	0.89065	1	0.427593
1557	rs13576743	4	24551738	0.832066	1	0.389432
1558	rs13576804	4	24838229	0.928579	1	0.272016
1559	rs13576857	4	25184441	0.918354	1	0.322896
1560	rs13576865	4	25230815	0.844768	1	0.488258
1561	rs13577040	4	25684043	0.838671	1	0.390411
1562	rs13577063	4	25719419	0.80725	1	0.125245
1563	rs13577145	4	25894088	0.908192	1	0.363014
1567	rs13577700	4	27425888	0.825632	1	0.193738
1569	rs13577759	4	27996844	0.927554	1	0.389432
1573	rs13577901	4	28830763	0.795955	1	0.306262
1574	rs13577936	4	29062277	0.909436	1	0.492172
1575	rs13578009	4	29571005	0.929354	0.998043	0.230392
1576	rs13578049	4	29849921	0.896016	1	0.182975
1577	rs13578132	4	30157045	0.82769	0.996086	0.284872
1578	rs13578265	4	30410610	0.872453	1	0.318004
1579	rs13578284	4	30433458	0.670553	0.996086	0.333988
1580	rs13578312	4	30484407	0.905768	0.996086	0.339882
1581	rs13578370	4	30638226	0.886858	1	0.349315
1582	rs13578558	6	23723241	0.919562	1	0.421722
1585	rs13579010	6	24975643	0.887451	1	0.433464
1587	rs13579071	6	25160689	0.658836	1	0.427593
1588	rs13579089	6	25191737	0.875005	1	0.502935
1591	rs13579150	6	25338944	0.919583	1	0.406067
1592	rs13579284	6	25703437	0.917803	1	0.495108
1593	rs13579405	6	26140788	0.88513	1	0.125245
1594	rs13579413	6	26192279	0.887378	1	0.445205
1595	rs13579423	6	26245218	0.901222	0.998043	0.427451
1596	rs13579438	6	26309281	0.852303	1	0.15362
1599	rs13579892	6	27232606	0.927966	1	0.189824
1600	rs13580084	6	27638359	0.871361	1	0.264188
1601	rs13580315	6	28077808	0.867706	1	0.117417
1602	rs13580425	6	28316362	0.799331	0.998043	0.49902
1603	rs13580466	6	28392720	0.830127	1	0.42955
1605	rs13580572	6	28740314	0.92151	1	0.123288
1606	rs13580672	6	28964185	0.832029	0.998043	0.358824
1607	rs13580680	6	28994971	0.874093	1	0.472603
1608	rs13580784	6	29232802	0.61424	1	0.223092
1610	rs13581180	6	30056092	0.769323	1	0.367906
1611	rs13581265	6	30195383	0.898333	0.998043	0.457843
1612	rs13581272	6	30265637	0.743358	0.95499	0.355533
1617	rs13582029	6	31942792	0.886378	1	0.47456
1618	rs13582156	6	32326847	0.856651	0.992172	0.38856
1619	rs13582250	6	32533613	0.897366	1	0.400196
1621	rs13582405	6	32904266	0.802347	1	0.297456
1622	rs13582527	1	81978520	0.920628	1	0.410959
1623	rs13582657	1	82783171	0.785856	0.992172	0.207101
1625	rs13582913	1	83699735	0.897312	1	0.239726
1626	rs13583076	1	84028693	0.864301	1	0.400196
1628	rs13583662	1	85326402	0.874839	1	0.460861
1629	rs13583693	1	85436221	0.850962	1	0.22407
1631	rs13583746	1	85528787	0.78119	1	0.114481
1633	rs13583812	1	85722939	0.883691	1	0.119374
1634	rs13583884	1	85818246	0.72913	1	0.223092
1635	rs13583913	1	85855753	0.814325	1	0.228963
1636	rs13583931	1	85971026	0.775272	0.998043	0.186275
1637	rs13584087	25	876058	0.834718	0.998043	0.414706
1638	rs13584088	25	875824	0.856089	1	0.358121
1639	rs13584092	25	803130	0.789762	1	0.164384
1640	rs13584167	5	29861504	0.930426	1	0.406067
1641	rs13584236	5	29985962	0.770133	1	0.238748
1643	rs13584381	5	30283856	0.761871	0.994129	0.238189
1644	rs13584562	5	30656377	0.926942	1	0.494129
1645	rs13584568	5	30698365	0.916339	1	0.182975
1646	rs13584664	5	31021031	0.7733	0.998043	0.360784
1647	rs13585029	5	31794527	0.926119	1	0.291585
1648	rs13585311	5	33459435	0.897369	1	0.472603
1650	rs13585384	5	34167701	0.778095	1	0.263209
1652	rs13585700	5	37735102	0.88679	1	0.293542
1653	rs13585729	5	37905111	0.893161	1	0.113503
1655	rs13585973	5	38599754	0.840618	1	0.435421
1656	rs13586201	5	39024458	0.888476	1	0.383562
1657	rs13586339	5	39447657	0.897988	1	0.299413
1658	rs13586432	5	39861494	0.897613	1	0.473581
1659	rs13586635	5	40353421	0.879733	1	0.331703
1660	rs13586650	5	40385264	0.814972	0.998043	0.45
1661	rs13586671	5	40436228	0.906316	1	0.337573
1662	rs13586706	5	40507788	0.917345	1	0.148728
1664	rs13586827	5	40915093	0.878021	0.998043	0.336275
1665	rs13586860	5	40964373	0.848203	1	0.204501
1666	rs13586932	5	41036335	0.926754	1	0.262231
1667	rs13587096	5	41490666	0.875627	1	0.270059
1668	rs13587192	5	41827553	0.741785	1	0.502935
1669	rs13587342	5	42334161	0.861754	1	0.228963
1671	rs13587710	5	43517269	0.917099	1	0.386497
1673	rs13587929	5	45137581	0.734706	0.998043	0.195098
1674	rs13587996	5	45317316	0.923015	1	0.425636
1675	rs13588038	5	45380521	0.933767	1	0.388454
1676	rs13588092	5	45552258	0.938619	1	0.465753
1678	rs13588566	5	46439097	0.912324	1	0.375734
1679	rs13588750	5	46923139	0.916247	1	0.478474
1680	rs13589134	5	47801743	0.909195	1	0.392368
1681	rs13589218	5	48153713	0.827432	1	0.417808
1682	rs13589247	5	48221887	0.925027	1	0.410959
1683	rs13589321	5	48441305	0.856592	0.998043	0.482353
1684	rs13589651	5	49275854	0.908299	1	0.316047
1685	rs13589715	5	49738147	0.844943	1	0.376712
1687	rs13590049	5	50524623	0.799839	1	0.405088
1688	rs13590096	5	50592309	0.831714	1	0.485323
1689	rs13590139	5	50714489	0.864359	1	0.292564
1691	rs13590535	5	51737863	0.847184	1	0.114481
1692	rs13590570	5	51841499	0.904659	1	0.480431
1694	rs13590914	5	52629954	0.784805	1	0.319961
1695	rs13591106	5	53003443	0.783771	1	0.409002
1697	rs13591538	5	53899116	0.792708	0.998043	0.502941
1698	rs13591676	5	54132277	0.721376	0.986301	0.208333
1699	rs13591682	5	54146429	0.82605	1	0.290607
1701	rs13591930	5	54636865	0.845278	1	0.380626
1702	rs13591979	5	54697215	0.750718	0.998043	0.290196
1703	rs13592241	5	55298011	0.868415	1	0.380626
1704	rs13592247	5	55310308	0.911452	1	0.370841
1705	rs13592378	5	55527929	0.91668	1	0.494129
1707	rs13592559	5	55842264	0.802671	1	0.148728
1708	rs13592685	5	56123784	0.831616	1	0.497065
1709	rs13592700	5	56160188	0.788332	1	0.133072
1710	rs13592890	5	56579671	0.843566	1	0.369863
1711	rs13592924	5	56652124	0.928202	1	0.276908
1712	rs13593026	5	56823702	0.838781	1	0.265166
1714	rs13593212	5	57298316	0.85157	1	0.499022
1715	rs13593225	5	57331581	0.913791	1	0.202544
1716	rs13593248	5	57385594	0.764392	1	0.380626
1717	rs13593285	5	57486098	0.851876	1	0.343444
1718	rs13593349	5	57622721	0.806737	1	0.492172
1719	rs13593652	5	58038136	0.910118	0.998043	0.206863
1720	rs13593773	5	58197486	0.914346	1	0.196673
1722	rs13593995	5	58659602	0.780965	1	0.35225
1723	rs13594001	5	58689053	0.744721	1	0.184932
1724	rs13594163	5	59030651	0.807908	1	0.415851
1725	rs13594299	5	59518967	0.907055	1	0.229941
1726	rs13594323	5	59540413	0.926374	1	0.457926
1727	rs13594540	5	60007708	0.76547	1	0.427593
1728	rs13594608	5	60137632	0.776809	0.998043	0.281373
1729	rs13594690	5	60339145	0.89873	1	0.168297
1730	rs13594746	5	60460635	0.838934	1	0.126223
1731	rs13594884	5	60720735	0.819935	1	0.25636
1732	rs13595108	5	61251050	0.905645	1	0.46771
1734	rs13595200	5	61394691	0.805142	1	0.179061
1736	rs13595418	5	61836380	0.770058	1	0.414873
1737	rs13595487	7	23748014	0.783821	0.996086	0.191552
1740	rs13595644	7	24209548	0.872362	1	0.178082
1742	rs13596434	7	26220044	0.872052	1	0.113503
1743	rs13596458	7	26263646	0.812377	1	0.505871
1744	rs13596671	7	26884293	0.710111	0.996086	0.29666
1745	rs13596691	7	26895122	0.813411	0.998043	0.331373
1746	rs13596813	7	27253504	0.833305	0.998043	0.30098
1747	rs13596888	7	27419829	0.830832	1	0.498043
1748	rs13597133	7	27916825	0.738986	1	0.400196
1749	rs13597202	7	28098353	0.851713	0.998043	0.318627
1750	rs13597235	7	28181696	0.814625	0.998043	0.265686
1751	rs13597246	7	28240005	0.889241	0.998043	0.22549
1752	rs13597365	7	28480960	0.822481	0.996086	0.349705
1753	rs13597371	7	28494783	0.933555	1	0.145793
1754	rs13597498	7	28683143	0.833509	1	0.293542
1755	rs13597553	7	28787038	0.760507	0.998043	0.452941
1756	rs13597593	7	28882795	0.933351	1	0.427593
1757	rs13597935	7	29417389	0.876219	1	0.405088
1758	rs13597963	7	29496234	0.808425	1	0.19863
1759	rs13598035	7	29671771	0.914324	1	0.233855
1760	rs13598078	7	29732997	0.808153	1	0.462818
1762	rs13598296	7	30058744	0.838253	1	0.164384
1763	rs13598324	7	30133918	0.689371	1	0.118395
1764	rs13598374	7	30286098	0.791415	1	0.46184
1766	rs13598568	7	30737202	0.853938	1	0.217221
1767	rs13598620	7	30823255	0.890626	1	0.319961
1768	rs13598651	7	30883798	0.919642	0.964775	0.471602
1769	rs13598712	7	31080586	0.923306	1	0.368885
1770	rs13598891	7	31361245	0.830154	1	0.208415
1771	rs13598923	7	31418061	0.788454	0.998043	0.12549
1772	rs13598968	7	31555426	0.928533	1	0.367906
1773	rs13599014	7	31680371	0.902681	1	0.439335
1774	rs13599025	7	31719894	0.806737	1	0.122309
1776	rs13599063	7	31898366	0.817556	1	0.231898
1777	rs13599074	7	31927907	0.922582	1	0.328767
1778	rs13599104	7	31976113	0.877656	1	0.164384
1779	rs13599123	7	32040800	0.936231	1	0.265166
1781	rs13599259	7	32340293	0.804417	1	0.496086
1782	rs13599343	7	32530779	0.795189	1	0.205479
1783	rs13599357	7	32538830	0.817854	1	0.127202
1785	rs13599585	7	33028088	0.904737	1	0.308219
1786	rs13599608	7	33061468	0.702907	1	0.408023
1787	rs13599621	7	33092511	0.89528	1	0.133072
1788	rs13599622	7	33099429	0.923019	1	0.341487
1789	rs13599796	7	33362898	0.852405	1	0.212329
1791	rs13599930	7	33888717	0.859397	1	0.293542
1792	rs13599963	7	33930917	0.854796	1	0.146771
1793	rs13599974	7	33943507	0.844514	1	0.164384
1794	rs13600011	7	34014904	0.819029	1	0.39726
1795	rs13600056	7	34134622	0.937824	1	0.163405
1797	rs13600172	7	34553267	0.863229	1	0.146771
1798	rs13600201	7	34605819	0.928659	1	0.482387
1800	rs13600243	7	34743938	0.819531	0.998043	0.2
1801	rs13600303	7	34935297	0.624174	1	0.364971
1804	rs13600439	7	35365793	0.915032	1	0.172211
1806	rs13600840	7	36179111	0.774556	1	0.392368
1807	rs13600895	7	36289296	0.914227	1	0.417808
1808	rs13600925	7	36358280	0.730717	1	0.154599
1809	rs13600994	7	36483968	0.84816	1	0.195695
1810	rs13601099	7	36791492	0.923975	1	0.415851
1811	rs13601216	7	37031922	0.924124	1	0.440313
1812	rs13601292	7	37296579	0.831109	1	0.174168
1813	rs13601324	7	37393639	0.923211	1	0.123288
1814	rs13601333	7	37428603	0.919809	1	0.362035
1815	rs13601376	7	37466523	0.774683	0.996086	0.279961
1820	rs13601859	2	72340587	0.908651	1	0.155577
1821	rs13601878	2	73111484	0.937707	1	0.262231
1822	rs13601887	2	73340735	0.920921	1	0.448141
1823	rs13601892	2	73592513	0.824442	0.994129	0.42126
1824	rs13601917	2	73832982	0.924038	1	0.330724
1825	rs13601999	2	74660442	0.923482	1	0.386497
1827	rs13602091	2	75780061	0.906881	1	0.316047
1828	rs13602154	2	76422901	0.912919	1	0.215264
1830	rs13602234	2	77115306	0.919658	1	0.179061
1831	rs13602301	2	77621631	0.902644	1	0.317025
1832	rs13602311	21	326051	0.78391	1	0.296477
1833	rs13602327	21	355901	0.797056	0.998043	0.383333
1834	rs13602346	21	400692	0.833437	1	0.432485
1835	rs13602367	21	424684	0.919743	1	0.152642
1836	rs13602420	21	608776	0.746126	1	0.39726
1837	rs13602473	21	927312	0.905795	1	0.417808
1838	rs13602569	21	1172113	0.735885	0.996086	0.359528
1839	rs13602596	21	1283029	0.890601	1	0.260274
1841	rs13602641	21	1424871	0.808405	1	0.170254
1842	rs13602662	21	1494584	0.925345	0.998043	0.379412
1844	rs13602740	21	1656398	0.764259	1	0.362035
1846	rs13602775	21	1797884	0.83305	0.998043	0.119608
1847	rs13602931	21	2222889	0.890237	0.998043	0.387255
1848	rs13602966	21	2291639	0.927065	1	0.161448
1850	rs13602978	21	2346264	0.814604	0.998043	0.317647
1851	rs13602990	21	2375826	0.818159	0.996086	0.459725
1852	rs13603045	21	2473144	0.910365	1	0.410959
1854	rs13603100	21	2677893	0.889011	1	0.355186
1855	rs13603124	21	2802718	0.792785	1	0.3591
1856	rs13603161	21	2837681	0.841499	1	0.426614
1857	rs13603297	21	3261002	0.897215	1	0.465753
1858	rs13603304	21	3278101	0.658589	1	0.19863
1859	rs13603307	21	3286091	0.920467	1	0.448141
1860	rs13603386	21	3474671	0.791422	1	0.35225
1861	rs13603447	21	3539255	0.862017	0.998043	0.267647
1862	rs13603469	21	3551853	0.841222	1	0.488258
1863	rs13603495	21	3608697	0.793091	1	0.308219
1864	rs13603511	21	3652739	0.74586	1	0.272994
1865	rs13603589	21	3746503	0.807325	0.998043	0.341176
1867	rs13603617	21	3858367	0.81212	0.996086	0.388998
1871	rs13603802	10	3530469	0.866278	0.998043	0.438235
1873	rs13603870	24	291313	0.877176	1	0.18591
1874	rs13603894	24	420120	0.92842	1	0.436399
1875	rs13603929	24	564508	0.912102	1	0.431507
1876	rs13603976	24	653392	0.879115	1	0.228963
1879	rs13604043	24	817691	0.873821	1	0.407045
1880	rs13604090	24	927273	0.773902	0.992172	0.472387
1882	rs13604131	24	1013370	0.720038	1	0.407045
1883	rs13604146	24	1033813	0.734455	1	0.475538
1884	rs13604214	24	1252493	0.923552	1	0.139922
1887	rs13604387	24	1550815	0.843165	1	0.469667
1888	rs13604399	24	1588495	0.746487	1	0.445205
1889	rs13604429	24	1668595	0.757507	0.996086	0.3222
1891	rs13604576	24	2262473	0.878399	1	0.216243
1892	rs13604595	24	2334561	0.821277	1	0.304305
1893	rs13604634	24	2439985	0.710568	1	0.228963
1894	rs13604723	24	2610659	0.877832	1	0.164384
1895	rs13604748	24	2639388	0.916972	1	0.155577
1896	rs13604756	24	2643818	0.829934	1	0.437378
1898	rs13604967	24	3081551	0.870482	1	0.21135
1899	rs13605088	24	3241828	0.845368	1	0.350294
1900	rs13605108	24	3292077	0.852505	1	0.149706
1901	rs13605122	24	3315257	0.842661	1	0.298434
1903	rs13605171	24	3386236	0.886988	1	0.163405
1904	rs13605199	24	3474322	0.861502	1	0.497065
1905	rs13605213	24	3552193	0.902856	1	0.154599
1906	rs13605260	24	3708903	0.789241	0.998043	0.455882
1908	rs13605380	24	3844402	0.839692	1	0.255382
1909	rs13605536	24	4282492	0.839774	1	0.386497
1911	rs13605715	26	1167219	0.775285	1	0.478474
1912	rs13605735	26	1278636	0.882615	1	0.423679
1913	rs13605754	26	1544780	0.896891	1	0.411937
1915	rs13605893	26	1795613	0.825372	1	0.149706
1916	rs13605948	26	1912578	0.816953	1	0.136986
1917	rs13605967	26	1946496	0.829353	1	0.124266
1918	rs13605968	26	1952377	0.855239	0.998043	0.376471
1920	rs13605997	26	2039176	0.929314	1	0.33953
1921	rs13606066	26	2265399	0.881381	1	0.236791
1922	rs13606082	26	2349370	0.756993	1	0.287671
1923	rs13606103	26	2452971	0.770903	1	0.451076
1924	rs13606132	26	2504216	0.898796	1	0.469667
1926	rs13606162	26	2574432	0.894966	1	0.300391
1929	rs13606228	26	2801836	0.798535	1	0.302348
1930	rs13606243	26	2843020	0.770903	0.998043	0.295098
1931	rs13606343	26	3099147	0.831822	0.998043	0.261765
1932	rs13606351	26	3111625	0.930171	1	0.197652
1933	rs13606363	26	3123114	0.79882	1	0.244618
1934	rs13606387	26	3175992	0.735567	0.998043	0.240196
1935	rs13606400	26	3224859	0.782	1	0.337573
1936	rs13606421	26	3246319	0.879198	1	0.22407
1937	rs13606430	26	3268446	0.774722	0.998043	0.223529
1939	rs13606502	26	3488472	0.834981	1	0.26908
1940	rs13606570	26	3718637	0.837873	0.996086	0.39391
1941	rs13606613	26	3835138	0.916266	0.998043	0.270588
1942	rs13606621	26	3884528	0.807764	0.998043	0.426471
1945	rs13606694	26	4169386	0.707102	0.992172	0.372781
1946	rs13606745	26	4339676	0.871772	1	0.324853
1947	rs13606785	26	4408616	0.83526	1	0.381605
1948	rs13606796	26	4436444	0.90247	1	0.341487
1949	rs13606837	26	4549446	0.90889	1	0.37182
1950	rs13606874	26	4756072	0.880842	1	0.31409
1953	rs13606961	9	12590286	0.752109	1	0.164384
1955	rs13607103	9	13069830	0.896045	1	0.448141
1956	rs13607139	9	13125383	0.904016	1	0.129159
1957	rs13607195	9	13267955	0.805807	1	0.238748
1958	rs13607377	9	13562066	0.848072	1	0.35225
1959	rs13607809	9	14368646	0.795189	1	0.502935
1960	rs13607918	9	14647959	0.791195	1	0.237769
1961	rs13607925	9	14665267	0.819589	1	0.283757
1962	rs13607998	9	14779352	0.886744	1	0.136008
1963	rs13608044	9	14817645	0.891931	0.998043	0.296078
1964	rs13608127	9	14935787	0.758108	1	0.369863
1966	rs13608233	9	15262929	0.901242	1	0.343444
1967	rs13608248	9	15297316	0.830066	0.980431	0.483034
1969	rs13608349	9	15577575	0.840627	1	0.2818
1970	rs13608357	9	15609464	0.793509	0.996086	0.293713
1971	rs13608395	9	15673485	0.829806	1	0.204501
1972	rs13608500	9	15922723	0.777492	1	0.462818
1973	rs13608521	9	15981595	0.754086	1	0.300391
1975	rs13608593	9	16206378	0.759067	0.964775	0.333671
1976	rs13608664	9	16342044	0.90311	0.998043	0.502941
1977	rs13608703	9	16476720	0.763394	0.998043	0.29902
1978	rs13608799	9	16742451	0.755596	1	0.181996
1979	rs13609148	9	17851421	0.933678	1	0.477495
1980	rs13609217	9	18289046	0.911471	1	0.477495
1981	rs13609247	12	4586313	0.811979	1	0.159491
1982	rs13609309	12	4768811	0.937707	1	0.280822
1983	rs13609340	12	4817936	0.854724	1	0.294521
1984	rs13609369	12	4875945	0.915882	1	0.344423
1985	rs13609440	12	5062967	0.896673	1	0.170254
1986	rs13609471	12	5198798	0.897946	0.998043	0.458824
1987	rs13609494	12	5341982	0.882976	1	0.221135
1988	rs13609507	12	5350286	0.757581	0.998043	0.218627
1989	rs13609557	12	5444439	0.734788	1	0.358121
1990	rs13609563	12	5467579	0.881097	1	0.126223
1991	rs13609610	12	5574386	0.788724	1	0.179061
1992	rs13609709	12	5717726	0.83631	0.998043	0.336275
1993	rs13609795	12	5871954	0.862741	1	0.268102
1994	rs13609809	12	5891719	0.819405	1	0.12818
1995	rs13609827	12	5916099	0.884765	1	0.2182
1998	rs13610026	12	6343462	0.737457	0.998043	0.440196
1999	rs13610230	12	6733971	0.817613	0.998043	0.445098
2000	rs13610326	12	6855962	0.786462	0.998043	0.47451
2001	rs13610436	12	6980273	0.727543	0.998043	0.267647
2003	rs13610605	12	7374924	0.879263	1	0.180039
2004	rs13610613	12	7393871	0.835618	0.998043	0.34902
2006	rs13610660	12	7494485	0.845484	0.996086	0.415521
2009	rs13610725	12	7648669	0.921557	1	0.38454
2010	rs13610782	12	7849568	0.924331	0.998043	0.463725
2012	rs13610837	12	7981963	0.926772	1	0.400196
2013	rs13610904	12	8194639	0.924822	1	0.124266
2014	rs13610906	12	8214827	0.836353	1	0.37182
2015	rs13610952	12	8399807	0.921141	1	0.458904
2018	rs13611026	12	8714849	0.904615	1	0.300391
2021	rs13611356	12	9574001	0.848077	1	0.284736
2024	rs13611589	12	10028051	0.861087	1	0.311155
2025	rs13611621	12	10120188	0.89478	1	0.134051
2027	rs13611731	12	10631944	0.793064	1	0.193738
2028	rs13611735	12	10660326	0.91113	0.998043	0.308824
2029	rs13611918	12	11167732	0.691834	1	0.360078
2031	rs13612028	12	11379238	0.885625	1	0.340509
2032	rs13612067	12	11438067	0.70391	1	0.231898
2033	rs13612115	12	11562607	0.773893	1	0.265166
2035	rs13612361	12	12262577	0.877316	1	0.229941
2036	rs13612416	12	12386192	0.804335	1	0.483366
2038	rs13612552	12	12697362	0.842188	0.994129	0.212598
2039	rs13612590	12	12823783	0.922381	1	0.227006
2040	rs13612592	12	12828657	0.812035	1	0.412916
2042	rs13612706	12	13120721	0.881685	1	0.120352
2043	rs13612734	12	13206655	0.770406	0.982387	0.494024
2045	rs13612778	12	13332834	0.91401	0.998043	0.128431
2047	rs13612834	12	13497535	0.756906	0.998043	0.443137
2048	rs13612847	12	13588387	0.852891	1	0.286693
2049	rs13613075	12	14051352	0.796706	0.992172	0.500986
2050	rs13613192	12	14248626	0.72862	1	0.31409
2051	rs13613331	12	14528380	0.91668	1	0.363014
2052	rs13613368	12	14624127	0.908342	0.998043	0.445098
2055	rs13613527	12	15004388	0.834139	1	0.420744
2056	rs13613565	12	15150511	0.801771	0.998043	0.391176
2057	rs13613610	11	11245086	0.835933	1	0.241683
2058	rs13613613	11	11254914	0.77581	1	0.258317
2059	rs13613627	11	11280964	0.899587	1	0.273973
2060	rs13613711	11	11894268	0.911423	1	0.427593
2061	rs13613721	11	12072055	0.850723	0.998043	0.504902
2063	rs13613795	11	13118371	0.908942	0.970646	0.273185
2064	rs13613803	11	13119343	0.790745	1	0.408023
2066	rs13613820	11	13316856	0.926164	1	0.188845
2067	rs13613834	11	13495503	0.908487	1	0.246575
2068	rs13613838	11	13655272	0.931454	1	0.270059
2070	rs13613851	11	13892085	0.901181	1	0.376712
2071	rs13613857	11	13913122	0.907772	1	0.447162
2072	rs13613885	11	14103974	0.892545	1	0.248532
2073	rs13613897	11	14133696	0.83526	1	0.178082
2074	rs13613938	11	14450260	0.934075	1	0.505871
2075	rs13613944	11	14489358	0.791891	1	0.308219
2076	rs13613961	11	14560502	0.882218	1	0.433464
2077	rs13613970	11	14642269	0.783162	0.996086	0.256385
2078	rs13613971	11	14726644	0.875963	0.998043	0.248039
2079	rs13614010	11	15464048	0.929381	1	0.208415
2080	rs13614027	8	563344	0.911399	1	0.420744
2081	rs13614079	8	907776	0.826997	0.998043	0.464706
2082	rs13614167	8	1281079	0.935843	1	0.410959
2083	rs13614201	8	1357225	0.893108	1	0.253425
2084	rs13614212	8	1387995	0.921533	1	0.200587
2085	rs13614225	8	1402032	0.887642	1	0.490215
2086	rs13614244	8	1489804	0.865805	1	0.464775
2087	rs13614318	8	1685524	0.925392	1	0.445205
2088	rs13614345	8	1702556	0.791031	1	0.30137
2089	rs13614372	8	1731332	0.871748	1	0.328767
2090	rs13614466	8	2035055	0.913459	1	0.44227
2091	rs13614658	8	2474745	0.926939	1	0.260274
2093	rs13614857	8	3239175	0.801389	1	0.340509
2094	rs13614921	8	3413650	0.923393	1	0.26908
2095	rs13615185	8	3910851	0.839562	0.980431	0.216567
2096	rs13615302	8	4259905	0.914985	1	0.284736
2097	rs13615309	8	4279989	0.86228	1	0.412916
2098	rs13615338	8	4518262	0.855161	1	0.394325
2099	rs13615431	Z	7151317	0.927949	1	0.382583
2100	rs13615525	10	1739614	0.913617	1	0.193738
2101	rs13615531	10	1694592	0.782529	1	0.260274
2104	rs13615581	10	1564508	0.692683	1	0.494129
2105	rs13615583	10	1552366	0.912988	1	0.481409
2106	rs13615663	10	1415424	0.908196	1	0.451076
2107	rs13615735	10	1284542	0.727295	1	0.452055
2108	rs13615775	10	1176863	0.799658	0.998043	0.258824
2111	rs13616025	10	567708	0.914623	1	0.347358
2112	rs13616203	2	53989655	0.903088	1	0.129159
2113	rs13616286	2	54251297	0.904147	1	0.207436
2114	rs13616295	2	54521195	0.943898	1	0.129159
2115	rs13616337	2	54541924	0.926792	1	0.129159
2117	rs13616383	2	54690427	0.923853	1	0.129159
2122	rs13616405	2	54398520	0.910682	1	0.129159
2123	rs13616410	2	54939414	0.857739	1	0.129159
2124	rs13616414	2	55086835	0.822121	1	0.412916
2125	rs13616422	2	55156294	0.850863	1	0.129159
2126	rs13616570	2	55698833	0.90493	1	0.45499
2127	rs13616625	2	55895214	0.629619	1	0.356164
2128	rs13617179	2	57784124	0.905143	1	0.330724
2130	rs13617320	2	58117040	0.913863	1	0.391389
2131	rs13617332	2	58217104	0.791695	1	0.418787
2133	rs13617375	2	58487020	0.856936	1	0.132094
2134	rs13617413	2	58624246	0.836716	0.998043	0.431373
2135	rs13617437	2	58683233	0.919573	1	0.294521
2136	rs13617561	2	59007976	0.795327	1	0.238748
2137	rs13617756	2	59424629	0.893533	1	0.133072
2138	rs13617787	2	59492422	0.900189	1	0.357143
2139	rs13617850	2	59730447	0.899877	1	0.161448
2140	rs13618137	2	60340335	0.782409	0.996086	0.460707
2141	rs13618145	2	60354997	0.891913	1	0.24364
2142	rs13618349	2	60705874	0.892385	1	0.422701
2143	rs13618529	2	61220058	0.909131	1	0.413894
2144	rs13618668	2	61546690	0.825895	0.994129	0.222441
2145	rs13619232	2	62796027	0.904272	1	0.426614
2146	rs13619326	2	62989956	0.93092	1	0.401174
2150	rs13619752	2	63958558	0.842744	1	0.296477
2151	rs13620050	27	1595028	0.913197	1	0.201566
2152	rs13620088	27	1668863	0.833631	1	0.25636
2153	rs13620111	27	1734376	0.909252	1	0.209393
2154	rs13620154	27	1868476	0.909098	1	0.489237
2155	rs13620157	27	1887937	0.750737	0.998043	0.492157
2156	rs13620180	27	1929057	0.834814	1	0.240705
2157	rs13620189	27	1935313	0.903388	1	0.27593
2158	rs13620208	27	1973534	0.82696	1	0.123288
2159	rs13620303	27	2255777	0.762203	0.998043	0.392157
2161	rs13620400	27	2465437	0.833321	1	0.47456
2162	rs13620456	27	2541242	0.794937	0.984344	0.337972
2164	rs13620491	27	2701556	0.931934	1	0.134051
2165	rs13620562	27	2893895	0.902246	1	0.223092
2166	rs13620573	12	158877	0.92552	1	0.427593
2170	rs13620627	12	372638	0.86219	1	0.5
2171	rs13620636	12	385880	0.909087	1	0.27593
2173	rs13620768	12	660914	0.915932	1	0.336595
2175	rs13620867	12	899117	0.89805	1	0.388454
2176	rs13620883	12	919327	0.924246	1	0.334638
2177	rs13620903	12	956105	0.830165	1	0.308219
2178	rs13621019	12	1437537	0.775338	1	0.297456
2179	rs13621069	12	1227243	0.786416	1	0.479452
2180	rs13621395	12	2246698	0.865503	0.998043	0.468627
2181	rs13621525	12	2556846	0.906355	0.998043	0.393137
2182	rs13621546	12	2608048	0.82048	1	0.272994
2183	rs13621651	12	2841799	0.760305	0.996086	0.264244
2185	rs13621730	1	6050972	0.790018	1	0.228963
2186	rs13621783	1	5602007	0.93788	1	0.431507
2187	rs13621816	1	4878547	0.892054	1	0.194716
2188	rs13621820	1	4758257	0.84629	1	0.463796
2189	rs13621831	1	4526802	0.903905	1	0.121331
2190	rs13621842	1	4465360	0.909791	1	0.263209
2193	rs13622160	23	3246559	0.866063	1	0.142857
2194	rs13622167	23	3258388	0.857203	1	0.409002
2195	rs13622239	23	3387029	0.915314	1	0.432485
2197	rs13622463	23	3821817	0.87854	0.998043	0.320588
2198	rs13622474	23	3840752	0.864046	1	0.419765
2199	rs13622518	23	3977052	0.776885	1	0.493151
2201	rs13622576	23	4201162	0.810507	1	0.488258
2202	rs13622577	23	4205355	0.803238	1	0.246575
2203	rs13622615	23	4345044	0.902316	0.996086	0.294695
2205	rs13622765	23	4918137	0.861293	0.998043	0.426471
2208	rs13622916	23	5310223	0.759089	1	0.312133
2210	rs13622946	23	5414306	0.774019	0.984344	0.307157
2211	rs13622967	23	5549674	0.727078	1	0.168297
2216	rs13623230	1	131187580	0.828472	1	0.136986
2217	rs13623235	1	131227525	0.910618	1	0.493151
2220	rs13623300	1	131848438	0.815591	1	0.136986
2221	rs13623416	1	132607589	0.908022	1	0.448141
2222	rs13623466	1	132771759	0.904849	1	0.125245
2223	rs13623504	1	132885799	0.849663	1	0.42955
2224	rs13623599	1	133090179	0.833059	1	0.424658
2225	rs13623604	1	133113359	0.888485	1	0.246575
2226	rs13623635	1	133167760	0.892458	1	0.22407
2227	rs13623693	1	133349376	0.85374	1	0.428571
2228	rs13623776	1	133654971	0.933342	1	0.238748
2229	rs13623883	1	134031246	0.864807	1	0.387476
2230	rs13624035	1	134317093	0.900207	1	0.241683
2232	rs13624213	1	134903413	0.926003	1	0.42955
2234	rs13624325	1	135341557	0.830478	1	0.411937
2236	rs13624451	1	135699889	0.836714	1	0.377691
2237	rs13624529	1	135859780	0.842858	1	0.270059
2238	rs13624551	1	135945669	0.780348	1	0.238748
2239	rs13624592	1	136012293	0.736614	0.998043	0.35
2240	rs13624646	1	136164958	0.876777	1	0.184932
2241	rs13624867	1	136580716	0.917529	1	0.388454
2242	rs13624945	1	136712387	0.856724	0.998043	0.123529
2243	rs13624995	1	136821049	0.854293	1	0.237769
2244	rs13625094	1	137128418	0.888583	0.956947	0.330266
2246	rs13625427	1	138044847	0.896461	1	0.151663
2248	rs13625558	1	139055779	0.806531	1	0.501957
2250	rs13625668	1	139315744	0.85504	0.998043	0.137255
2251	rs13625801	1	139545678	0.744633	0.998043	0.388235
2252	rs13625993	1	139994900	0.901494	1	0.495108
2253	rs13626043	1	140162389	0.851909	1	0.353229
2255	rs13626460	1	141275820	0.898131	1	0.39726
2256	rs13626781	1	141832010	0.902072	0.998043	0.4
2257	rs13626833	1	141922686	0.826777	0.982387	0.222112
2258	rs13626875	1	142050944	0.846037	1	0.496086
2259	rs13626899	1	142109222	0.900097	1	0.245597
2260	rs13627009	1	142246767	0.90698	0.998043	0.423529
2262	rs13627098	1	142496990	0.864649	1	0.469667
2263	rs13627103	1	142517512	0.924206	1	0.466732
2264	rs13627148	1	142748939	0.849636	1	0.488258
2265	rs13627208	1	142893403	0.91958	1	0.311155
2266	rs13627233	1	142939080	0.846993	1	0.27593
2267	rs13627286	1	143169798	0.884795	1	0.297456
2268	rs13627422	1	143388441	0.915297	1	0.389432
2269	rs13627606	1	143735192	0.921471	0.998043	0.44902
2271	rs13627829	11	964362	0.780452	1	0.360078
2272	rs13627903	11	1211023	0.789879	1	0.320939
2273	rs13627913	11	1230254	0.782634	1	0.503914
2274	rs13628251	11	1778636	0.837709	1	0.120352
2275	rs13628255	11	1785446	0.894568	1	0.362035
2278	rs13628422	11	2350952	0.899237	1	0.406067
2280	rs13628469	15	543019	0.929314	1	0.240705
2281	rs13628471	15	618859	0.918272	1	0.197652
2282	rs13628488	15	827646	0.915702	1	0.197652
2283	rs13628501	15	970765	0.839192	1	0.169276
2286	rs13628623	15	1632312	0.790593	1	0.18591
2288	rs13628671	15	1845101	0.836813	1	0.215264
2289	rs13628719	15	2008709	0.795798	1	0.32681
2290	rs13628773	15	2112050	0.854085	1	0.25636
2294	rs13628941	15	2559509	0.903018	1	0.189824
2296	rs13628978	15	2666040	0.822054	1	0.298434
2298	rs13629038	15	2806055	0.78389	1	0.162427
2300	rs13629147	15	3263192	0.902966	1	0.402153
2301	rs13629163	15	3449172	0.877568	1	0.329746
2304	rs13629247	15	3740210	0.825434	1	0.426614
2306	rs13629296	15	3880355	0.924814	1	0.2182
2308	rs13629387	15	4405249	0.833142	1	0.419765
2309	rs13629408	15	4441518	0.822307	1	0.163405
2310	rs13629551	15	4886389	0.910199	1	0.317025
2313	rs13629680	15	5269931	0.866669	1	0.117417
2314	rs13629703	15	5284513	0.865102	1	0.22407
2315	rs13629746	15	5399972	0.879102	1	0.440313
2316	rs13629757	15	5457097	0.787178	1	0.421722
2317	rs13629790	15	5521441	0.736325	0.998043	0.4
2318	rs13629897	15	5879303	0.871078	1	0.414873
2320	rs13630044	21	5456271	0.793566	1	0.277886
2321	rs13630063	21	5629077	0.818097	1	0.25636
2323	rs13630133	21	5807971	0.876521	1	0.473581
2326	rs13630479	21	6630683	0.931189	1	0.14775
2327	rs13630507	20	208107	0.91668	1	0.342466
2328	rs13630511	20	224625	0.801701	0.956947	0.407975
2329	rs13630528	20	482923	0.893901	1	0.2818
2330	rs13630530	20	483066	0.902786	1	0.2818
2331	rs13630569	20	612219	0.879153	0.998043	0.319608
2332	rs13630590	20	712305	0.73847	0.998043	0.35098
2334	rs13630629	20	823489	0.909968	1	0.199609
2335	rs13630652	20	902309	0.794748	0.964775	0.188641
2337	rs13630820	20	1486914	0.936843	1	0.170254
2338	rs13630864	20	1577570	0.840266	1	0.496086
2339	rs13630993	20	1914871	0.759484	1	0.248532
2340	rs13631000	20	1943546	0.935148	1	0.321918
2341	rs13631026	20	2020763	0.811123	1	0.476517
2342	rs13631027	20	2036101	0.885767	1	0.405088
2343	rs13631140	20	2283530	0.825573	1	0.470646
2344	rs13631154	20	2317283	0.90311	1	0.23092
2345	rs13631156	20	2323340	0.790747	1	0.18591
2346	rs13631253	20	2565336	0.844132	1	0.333659
2347	rs13631284	20	2641560	0.894216	1	0.12818
2349	rs13631414	20	2882607	0.913847	1	0.315068
2350	rs13631455	20	2946254	0.853283	1	0.233855
2351	rs13631468	20	2985661	0.797071	0.988258	0.408911
2352	rs13631475	20	3022868	0.883323	1	0.501957
2353	rs13631483	20	3037418	0.754534	0.998043	0.195098
2354	rs13631555	20	3185228	0.924218	1	0.374755
2355	rs13631563	20	3207505	0.820016	1	0.370841
2356	rs13631601	20	3250427	0.901798	1	0.360078
2357	rs13631618	20	3266735	0.832471	1	0.233855
2358	rs13631624	20	3281485	0.79035	1	0.189824
2361	rs13631687	20	3456737	0.906864	1	0.136986
2362	rs13631710	20	3495601	0.914701	1	0.205479
2363	rs13631743	20	3559364	0.85174	1	0.42955
2366	rs13631906	20	4102451	0.7537	1	0.17319
2367	rs13631964	20	4308027	0.889361	1	0.351272
2370	rs13632104	20	4748009	0.840696	0.998043	0.127451
2371	rs13632109	20	4756466	0.903544	1	0.234834
2372	rs13632156	20	4859507	0.72702	1	0.203523
2374	rs13632298	20	5104173	0.933693	1	0.312133
2377	rs13632509	20	5520018	0.810507	1	0.289628
2378	rs13632609	20	5719331	0.787381	1	0.191781
2379	rs13632612	20	5726287	0.874224	1	0.260274
2381	rs13632676	20	5893399	0.845236	1	0.114481
2385	rs13632795	20	6215353	0.916495	1	0.148728
2386	rs13632806	20	6233093	0.927151	1	0.418787
2387	rs13632829	20	6290268	0.890393	1	0.368885
2388	rs13632836	20	6318766	0.843369	1	0.127202
2389	rs13632953	20	6496280	0.7954	1	0.313112
2390	rs13632964	20	6535569	0.72581	1	0.214286
2391	rs13632977	20	6566243	0.837125	1	0.244618
2392	rs13632988	20	6614464	0.812881	0.988258	0.321782
2393	rs13632995	20	6640795	0.77985	1	0.304305
2394	rs13633029	20	6659089	0.91224	1	0.39726
2396	rs13633183	20	6975635	0.815719	1	0.119374
2397	rs13633217	20	7071610	0.917029	1	0.325832
2398	rs13633231	20	7137101	0.882547	1	0.482387
2399	rs13633233	20	7145187	0.772942	1	0.299413
2400	rs13633238	20	7156934	0.77014	1	0.274951
2401	rs13633254	20	7175532	0.770238	1	0.451076
2405	rs13633348	20	7365266	0.758576	1	0.206458
2407	rs13633390	20	7526258	0.820887	1	0.502935
2408	rs13633449	20	7631195	0.809474	1	0.456947
2409	rs13633500	20	7819276	0.860297	0.998043	0.456863
2410	rs13633605	20	8181324	0.807325	1	0.110568
2411	rs13633625	20	8191391	0.718362	0.998043	0.167647
2412	rs13633680	20	8258853	0.878546	1	0.151663
2413	rs13633746	20	8377553	0.892545	1	0.293542
2414	rs13633792	20	8457102	0.811438	0.998043	0.496078
2415	rs13633961	20	8873526	0.825279	1	0.273973
2416	rs13634036	20	9058612	0.798632	0.976517	0.223447
2417	rs13634039	20	9073945	0.734475	1	0.407045
2418	rs13634041	20	9077360	0.89586	1	0.124266
2419	rs13634046	20	9085676	0.810669	1	0.200587
2420	rs13634047	20	9102318	0.888844	1	0.132094
2422	rs13634247	20	9587884	0.870785	1	0.492172
2423	rs13634365	20	9899719	0.82805	1	0.324853
2427	rs13634548	20	10477381	0.901729	1	0.386497
2429	rs13634797	20	11101025	0.920826	0.998043	0.204902
2430	rs13634804	20	11110257	0.883424	1	0.231898
2431	rs13634833	20	11190281	0.82233	1	0.175147
2432	rs13634923	20	11389861	0.918957	1	0.181996
2433	rs13635060	20	11613151	0.923576	1	0.425636
2435	rs13635210	20	12048413	0.915183	1	0.385519
2437	rs13635360	20	12220152	0.870821	1	0.212329
2439	rs13635409	20	12449283	0.863908	1	0.209393
2440	rs13635448	2	81731135	0.931019	1	0.481409
2441	rs13635458	2	81839074	0.917667	1	0.377691
2442	rs13635819	2	82895521	0.773442	1	0.362035
2443	rs13635923	2	83226850	0.920566	1	0.391389
2446	rs13636115	2	84076282	0.649313	0.996086	0.303536
2448	rs13636273	2	85767738	0.839864	0.998043	0.495098
2450	rs13636425	2	86095418	0.900176	1	0.333659
2451	rs13636444	2	86114050	0.892055	1	0.35225
2452	rs13636493	2	86209502	0.762973	1	0.380626
2453	rs13636957	2	87221436	0.854512	0.998043	0.292157
2454	rs13637006	2	87328266	0.90948	1	0.253425
2455	rs13637159	2	87789545	0.908789	1	0.30137
2456	rs13637372	2	88064489	0.89937	0.998043	0.260784
2458	rs13637596	2	88951697	0.853559	1	0.289628
2459	rs13637633	2	89608780	0.886223	1	0.182975
2460	rs13637795	2	90569649	0.87186	1	0.25636
2461	rs13638028	2	91160938	0.9303	1	0.344423
2462	rs13638194	2	91610638	0.902235	1	0.31409
2463	rs13638248	2	91715060	0.709076	0.986301	0.114087
2464	rs13638301	2	91825570	0.923048	1	0.24364
2465	rs13638366	2	91953887	0.834616	0.998043	0.205882
2466	rs13638474	2	92195327	0.789237	1	0.392368
2467	rs13638586	2	92395479	0.941252	1	0.463796
2470	rs13638925	2	93032048	0.876808	1	0.290607
2474	rs13639142	2	93788642	0.834981	0.998043	0.231373
2476	rs13639501	2	94688891	0.854391	0.998043	0.472549
2477	rs13639524	2	94866034	0.914068	1	0.40411
2478	rs13639534	2	94951096	0.93003	1	0.194716
2479	rs13639540	2	94997568	0.914701	0.998043	0.290196
2480	rs13639597	2	95580899	0.930653	1	0.374755
2481	rs13639626	2	95890685	0.923357	1	0.305284
2482	rs13639691	2	96156583	0.897741	1	0.354207
2483	rs13639697	2	96210974	0.879841	1	0.332681
2485	rs13639808	2	96936927	0.951652	1	0.486301
2486	rs13639841	2	97141206	0.919245	1	0.372798
2487	rs13639898	2	97201784	0.925111	1	0.370841
2488	rs13639922	2	97356843	0.768708	1	0.407045
2490	rs13639942	2	97603515	0.909365	1	0.283757
2491	rs13639968	2	97937324	0.915085	1	0.1409
2492	rs13639981	2	98180995	0.929888	1	0.351272
2493	rs13639989	2	98202066	0.82586	0.998043	0.126471
2495	rs13640047	2	98545603	0.710293	1	0.497065
2496	rs13640061	2	98597516	0.862413	1	0.233855
2498	rs13640117	28	158725	0.870297	1	0.209393
2500	rs13640147	28	274530	0.892136	1	0.472603
2501	rs13640242	28	482600	0.846053	1	0.320939
2503	rs13640289	28	668586	0.764772	0.998043	0.154902
2504	rs13640303	28	709709	0.855579	0.996086	0.299607
2507	rs13640693	4	2533672	0.911415	0.998043	0.39902
2508	rs13640698	4	2542285	0.898958	1	0.221135
2510	rs13641110	4	3189239	0.918402	1	0.122309
2511	rs13641196	4	3426352	0.807477	1	0.340509
2512	rs13641298	4	3714379	0.798316	0.998043	0.420588
2513	rs13641321	4	3756166	0.887014	1	0.473581
2514	rs13641415	4	3984025	0.837116	1	0.318004
2515	rs13641706	4	4682328	0.884913	1	0.446184
2516	rs13641769	4	4868415	0.821149	1	0.174168
2517	rs13641852	4	5020909	0.88636	1	0.17319
2518	rs13642017	4	5344054	0.862617	1	0.260274
2519	rs13642085	4	5652838	0.890841	0.998043	0.252941
2521	rs13642116	4	5824854	0.804378	1	0.178082
2523	rs13642268	4	6575026	0.897668	1	0.345401
2524	rs13642282	4	6696554	0.85583	1	0.136008
2525	rs13642514	4	7880230	0.870835	1	0.244618
2527	rs13642693	4	8412757	0.702848	1	0.133072
2528	rs13642698	4	8435058	0.926305	1	0.3591
2529	rs13642801	4	8592776	0.901103	1	0.391389
2530	rs13642985	4	9024568	0.773019	1	0.424658
2531	rs13643071	4	9275217	0.934597	1	0.156556
2532	rs13643275	4	9987286	0.895993	1	0.455969
2533	rs13643293	4	10008553	0.900641	1	0.178082
2534	rs13643346	4	10196262	0.897648	1	0.489237
2535	rs13643399	4	10364490	0.928526	1	0.207436
2536	rs13643409	4	10387283	0.925378	1	0.206458
2537	rs13643454	4	10512027	0.811419	0.966732	0.482794
2538	rs13643464	4	10523867	0.861431	1	0.400196
2539	rs13643696	4	11270270	0.780823	0.998043	0.277451
2540	rs13644096	4	12106638	0.937442	1	0.292564
2543	rs13644504	4	13144792	0.799341	1	0.313112
2544	rs13644639	4	13502961	0.85766	1	0.44227
2546	rs13644737	4	13869386	0.935272	1	0.430528
2547	rs13644802	4	14030352	0.893108	1	0.260274
2548	rs13644867	4	14256412	0.827432	1	0.27593
2549	rs13644937	4	14484930	0.759089	1	0.16047
2550	rs13645111	4	14849335	0.830275	0.996086	0.413556
2551	rs13645129	4	14985673	0.842426	1	0.497065
2552	rs13645203	4	15474380	0.859049	1	0.480431
2553	rs13645239	4	15738620	0.925482	1	0.295499
2554	rs13645287	4	15886670	0.930361	1	0.343444
2555	rs13645294	4	15919240	0.72746	0.996086	0.482318
2556	rs13645333	4	16031234	0.910112	1	0.27593
2557	rs13645349	4	16085816	0.8431	1	0.340509
2558	rs13645542	4	16442843	0.836825	0.998043	0.403922
2559	rs13645585	4	16546566	0.928856	1	0.300391
2560	rs13645817	4	17005495	0.874113	1	0.418787
2563	rs13646106	4	17860614	0.92642	1	0.119374
2564	rs13646179	4	18530550	0.92905	1	0.134051
2565	rs13646289	1	86773758	0.866116	1	0.196673
2566	rs13646460	1	87135421	0.857907	1	0.380626
2568	rs13646743	1	87622686	0.811681	1	0.114481
2570	rs13646826	1	87731654	0.722451	0.998043	0.128431
2571	rs13646933	1	88009708	0.901611	1	0.347358
2572	rs13647321	1	88780843	0.894041	1	0.149706
2573	rs13647456	1	89034555	0.891007	1	0.250489
2575	rs13647681	1	89294165	0.932369	1	0.175147
2576	rs13647722	1	89451070	0.925097	1	0.187867
2577	rs13647772	1	89498597	0.828212	1	0.263209
2578	rs13647840	1	89610217	0.91433	1	0.132094
2579	rs13648017	1	90017683	0.854971	0.998043	0.47549
2580	rs13648025	1	90040583	0.912919	0.998043	0.420588
2581	rs13648059	1	90104354	0.850307	1	0.396282
2582	rs13648382	1	90980158	0.923515	1	0.466732
2583	rs13648531	1	91368257	0.895225	1	0.32681
2584	rs13648545	1	91406844	0.84809	1	0.190802
2585	rs13648582	1	91527245	0.877964	1	0.484344
2588	rs13648874	1	92248796	0.898664	0.998043	0.392157
2589	rs13648952	1	92483649	0.860416	1	0.125245
2590	rs13649005	1	92549023	0.916266	1	0.220157
2593	rs13649188	1	93095871	0.878921	0.998043	0.298039
2594	rs13649307	1	93439914	0.849984	1	0.305284
2595	rs13649532	1	94112630	0.883293	1	0.42955
2596	rs13649653	1	94403539	0.872646	1	0.460861
2597	rs13649665	5	3271617	0.925482	1	0.184932
2599	rs13649742	5	2187391	0.904587	1	0.349315
2601	rs13649808	5	1822960	0.693182	1	0.152642
2602	rs13650201	5	864582	0.814794	0.998043	0.214706
2606	rs13650492	1	46422013	0.876111	1	0.448141
2607	rs13650532	1	46520157	0.908402	1	0.457926
2608	rs13650570	1	46607616	0.801668	1	0.18591
2609	rs13650623	1	46738345	0.753986	1	0.194716
2611	rs13650915	1	47565138	0.817895	1	0.150685
2612	rs13651022	1	47725696	0.655239	0.998043	0.231373
2613	rs13651133	1	48092831	0.849933	1	0.420744
2614	rs13651288	1	48609748	0.932391	1	0.432485
2615	rs13651312	1	48671927	0.909367	1	0.460861
2616	rs13651421	1	48958959	0.863043	1	0.164384
2617	rs13651551	1	49373857	0.922817	1	0.321918
2618	rs13651632	1	49571856	0.808949	1	0.111546
2619	rs13651639	1	49620918	0.791926	1	0.407045
2622	rs13652021	1	50604748	0.922118	1	0.258317
2623	rs13652075	1	50814223	0.917073	1	0.365949
2624	rs13652099	1	50843688	0.825836	0.998043	0.163725
2625	rs13652120	1	50895086	0.89546	1	0.216243
2626	rs13652125	1	50923554	0.920492	1	0.162427
2627	rs13652196	1	51114703	0.850459	1	0.165362
2629	rs13652431	1	51878088	0.789908	1	0.377691
2630	rs13652551	1	52228434	0.892545	1	0.167319
2631	rs13652838	1	53506335	0.802637	1	0.215264
2632	rs13652862	1	53755866	0.842784	0.998043	0.495098
2633	rs13652864	1	53768116	0.856489	0.994129	0.491142
2634	rs13653063	1	54365169	0.734731	1	0.338552
2635	rs13653191	1	54707707	0.85197	1	0.116438
2636	rs13653264	1	54898213	0.921375	1	0.403131
2637	rs13653498	1	55523764	0.808369	0.998043	0.471569
2638	rs13653588	1	55683584	0.893639	1	0.426614
2639	rs13653769	1	56066365	0.93409	1	0.395303
2640	rs13653834	1	56223472	0.831817	1	0.41683
2641	rs13653851	1	56244112	0.812111	1	0.238748
2642	rs13653938	1	56403689	0.85864	1	0.258317
2643	rs13653985	1	56497405	0.88839	0.998043	0.49902
[truncated: 37,837 more rows]
