# Supplementary material for: Genome-wide association study of antibody response to Newcastle disease virus in chicken
Source: BMC Genet. 2013 May 10;14:42. doi: 10.1186/1471-2156-14-42 (PMC3654938; doi:10.1186/1471-2156-14-42)
Supplement: Additional file 3: Table S2 — SNPs associated with antibody response to Newcastle disease virus (P<1.00×10-4). [file 1471-2156-14-42-S3.xlsx]

## Sheet: Sheet1
Table S2. The information of SNPs associated with antibody responses to the Newcastle disease virus (P<10-4)
SNPID	Chr	Position	P value	R2	Corresponding genesa	Neighboring genesb
rs15354805	1	100399530	3.902e-07	0.0487605	ROBO2	ROBO1, ROBO2
rs15355555	1	100994585	8.154e-07	0.0441593		ROBO2, LOC418465, LIPI, RBM11, ENSGALG00000015675, HSPA13
rs13907055	1	98469408	2.395e-06	0.0409405		GBE1
rs15355611	1	101105502	2.617e-06	0.0393089		ROBO2, LOC418465, LIPI, RBM11, ENSGALG00000015675, HSPA13, SAMSN1
GGaluGA033861	1	101575781	5.549e-06	0.0373804		LOC418465, LIPI, RBM11, ENSGALG00000015675, HSPA13, SAMSN1, ENSGALG00000022857, NRIP1, ENSGALG00000022856, USP25
rs13907972	1	99571162	5.83e-06	0.0405663		LOC769250, ROBO1
rs14856616	1	92197059	6.079e-06	0.0424068		PLCXD2, PHLDB2, ABHD10, TAGLN3, TMPRSS7, LOC418421, LOC770026, LOC418424, CD200, LOC418426, CGGBP1, ENSGALG00000022866, C3orf38, EPHA3
rs13903098	1	94000238	6.61e-06	0.0389589	EPHA6	EPHA6, ARL6, ENSGALG00000015429
GGaluGA032112	1	94967215	9.89e-06	0.0331753	CD247	ENSGALG00000015429, LOC776860, ENSGALG00000015420, MINA, GABRR3, DCAF6, BRP44, MPZL1, ENSGALG00000019214, ENSGALG00000022865, RCSD1, CREG1, CD247, POU2F1, DUSP27, GPA33, MAEL, ILDR2, ZFP92, LOC396098, ENSGALG00000022860, ENSGALG00000019210, CD2, LOC768770, PTGFRN, CD101
rs15362011	1	104420861	1.309e-05	0.0375763		NCAM2, ENSGALG00000025638, ENSGALG00000025628, ENSGALG00000025596, ENSGALG00000021752, LOC768852, ENSGALG00000025632, ENSGALG00000022847, ENSGALG00000025651, 5_8S_rRNA
rs13903347	1	94165681	1.52e-05	0.0337038	EPHA6	EPHA6, ARL6, ENSGALG00000015429, LOC776860, ENSGALG00000015420, MINA, GABRR3
rs13909390	1	101681777	1.529e-05	0.0330645		LOC418465, LIPI, RBM11, ENSGALG00000015675, HSPA13, SAMSN1, ENSGALG00000022857, NRIP1, ENSGALG00000022856, USP25
GGaluGA031963	1	94493903	1.536e-05	0.0411807		EPHA6, ARL6, ENSGALG00000015429, LOC776860, ENSGALG00000015420, MINA, GABRR3, DCAF6, BRP44, MPZL1, ENSGALG00000019214, ENSGALG00000022865, RCSD1, CREG1, CD247
rs13687451	1	98399313	1.561e-05	0.0312352		GBE1
rs13689080	1	104333636	1.814e-05	0.0379692	NCAM2	NCAM2, ENSGALG00000025638, ENSGALG00000025628, ENSGALG00000025596, ENSGALG00000021752, LOC768852, ENSGALG00000025632, ENSGALG00000022847, ENSGALG00000025651, 5_8S_rRNA
rs13907427	1	98952353	1.87e-05	0.0301433		GBE1, U6
rs13912167	1	104817130	2.561e-05	0.0352119		NCAM2, ENSGALG00000025638, ENSGALG00000025628, ENSGALG00000025596, ENSGALG00000021752, LOC768852, ENSGALG00000025632, ENSGALG00000022847, ENSGALG00000025651, 5_8S_rRNA, ENSGALG00000015740, ENSGALG00000022846, ENSGALG00000015741
GGaluGA032608	1	95683088	2.714e-05	0.0307223		ILDR2, ZFP92, LOC396098, ENSGALG00000022860, ENSGALG00000019210, CD2, LOC768770, PTGFRN, CD101, IGSF3, ADPRH, CD80, LOC418453, POGLUT1, BCL9, ENSGALG00000022859, ACP6, GJA5, GJA8, GPHR, PDZK1, HTR1F
GGaluGA032022	1	94699173	3.259e-05	0.0367343	DCAF6	EPHA6, ARL6, ENSGALG00000015429, LOC776860, ENSGALG00000015420, MINA, GABRR3, DCAF6, BRP44, MPZL1, ENSGALG00000019214, ENSGALG00000022865, RCSD1, CREG1, CD247, POU2F1, DUSP27, GPA33, MAEL, ILDR2
rs13912907	1	105534119	3.433e-05	0.0344921		ENSGALG00000015740, ENSGALG00000022846, ENSGALG00000015741, U6, gga-mir-155, MRPL39, JAM2, ATP5J, GABPA
rs15355680	1	101151316	3.669e-05	0.0278473		ROBO2, LOC418465, LIPI, RBM11, ENSGALG00000015675, HSPA13, SAMSN1
rs13908839	1	100860056	4.051e-05	0.0258457		ROBO2, LOC418465
rs13897753	1	89794238	4.1e-05	0.0351355		CD166, CBLB
GGaluGA035540	1	108065628	4.177e-05	0.036905		BACH1, GRIK1, CLDN8, TIAM1, SOD1, SFRS15, HUNK, gga-mir-1738, C21orf45, URB1, C21orf63, C1H21orf59, SYNJ1, C21orf66, C21orf62
rs15376754	1	110969385	4.381e-05	0.032301		PIGP, TTC3, DSCR3, DYRK1A, KCNJ6, KCNJ15, ERG, ETS2, DSCR2, BRWD1, HMGN1, WRB, LCA5L
rs13911978	1	104632631	4.46e-05	0.0385472		NCAM2, ENSGALG00000025638, ENSGALG00000025628, ENSGALG00000025596, ENSGALG00000021752, LOC768852, ENSGALG00000025632, ENSGALG00000022847, ENSGALG00000025651, 5_8S_rRNA, ENSGALG00000015740, ENSGALG00000022846
rs13903276	1	94097845	4.461e-05	0.0395882		EPHA6, ARL6, ENSGALG00000015429, LOC776860, ENSGALG00000015420, MINA
rs13916438	1	109018286	4.634e-05	0.0313677	ITSN1	SYNJ1, C21orf66, C21orf62, FNAR2, IL10R2, IFNAR1, IFNGR2, TMEM50B, LOC427977, GART, ENSGALG00000006296, DONSON, CRYZL1, ITSN1, ATP5O, SLC5A3, MRPS6, KCNE2, C6orf161, ENSGALG00000016011, KCNE1, RCAN1, CLIC6, ENSGALG00000016021, LOC396152
rs13904539	1	95343351	4.799e-05	0.0306736		ENSGALG00000019214, ENSGALG00000022865, RCSD1, CREG1, CD247, POU2F1, DUSP27, GPA33, MAEL, ILDR2, ZFP92, LOC396098, ENSGALG00000022860, ENSGALG00000019210, CD2, LOC768770, PTGFRN, CD101, IGSF3, ADPRH, CD80, LOC418453, POGLUT1, BCL9, ENSGALG00000022859, ACP6, GJA5, GJA8
rs13688863	1	103411821	4.881e-05	0.041767		ENSGALG00000022852, CHODL, PRSS7
rs13904683	1	95464615	5.06e-05	0.0301206		CD247, POU2F1, DUSP27, GPA33, MAEL, ILDR2, ZFP92, LOC396098, ENSGALG00000022860, ENSGALG00000019210, CD2, LOC768770, PTGFRN, CD101, IGSF3, ADPRH, CD80, LOC418453, POGLUT1, BCL9, ENSGALG00000022859, ACP6, GJA5, GJA8, GPHR, PDZK1, HTR1F
rs13511810	1	110995324	5.557e-05	0.030261		PIGP, TTC3, DSCR3, DYRK1A, KCNJ6, KCNJ15, ERG, ETS2, DSCR2, BRWD1, HMGN1, WRB, LCA5L, SH3BGR
GGaluGA035368	1	107637471	5.818e-05	0.0376525	GRIK1	N6AMT1, ZNF294, RWDD2B, USP16, CCT8, C21orf7, BACH1, GRIK1, CLDN8, TIAM1, SOD1, SFRS15
rs15339849	1	91805171	5.953e-05	0.0320676	PHLDB2	PVRL3, LOC418416, PLCXD2, PHLDB2, ABHD10, TAGLN3, TMPRSS7, LOC418421, LOC770026, LOC418424, CD200, LOC418426, CGGBP1, ENSGALG00000022866, C3orf38
GGaluGA033242	1	98265303	5.954e-05	0.0251078		GBE1
rs10726844	1	108140889	6.013e-05	0.0362641	SFRS15	GRIK1, CLDN8, TIAM1, SOD1, SFRS15, HUNK, gga-mir-1738, C21orf45, URB1, C21orf63, C1H21orf59, SYNJ1, C21orf66, C21orf62
rs13648531	1	91368257	6.838e-05	0.0302106		KIAA1524, TRAT1, LOC418413, GUCA1C, ENSGALG00000022868, PVRL3, LOC418416, PLCXD2, PHLDB2, ABHD10, TAGLN3
rs13903907	1	94813889	7.006e-05	0.0313442		EPHA6, ARL6, ENSGALG00000015429, LOC776860, ENSGALG00000015420, MINA, GABRR3, DCAF6, BRP44, MPZL1, ENSGALG00000019214, ENSGALG00000022865, RCSD1, CREG1, CD247, POU2F1, DUSP27, GPA33, MAEL, ILDR2, ZFP92, LOC396098, ENSGALG00000022860, ENSGALG00000019210, CD2, LOC768770
rs13903037	1	93974308	7.333e-05	0.0255655	EPHA6	EPHA6, ARL6
rs14008095	10	14296068	7.753e-05	0.0289055	ZFAND6	STARD5, IL16, ENSGALG00000023403, C15orf26, LOC415472, MESDC1, MESDC2, KIAA1199, TMEM2, FAM108C1, ARNT2, FAH, ZFAND6, BCL2A1, MTHFS, LOC770352, DD1, PEX11A, ENSGALG00000006579, ENSGALG00000023395, KIF7, ENSGALG00000023394, ENSGALG00000006631, RHCG, LOC770992, FANCI, RLBP1, ABHD2, MFGE8, LOC415495, ACAN
rs13510438	1	107971331	8.234e-05	0.041508	TIAM1	CCT8, C21orf7, BACH1, GRIK1, CLDN8, TIAM1, SOD1, SFRS15, HUNK, gga-mir-1738, C21orf45, URB1, C21orf63, C1H21orf59
rs15358536	1	102521511	8.277e-05	0.0382919		USP25, ENSGALG00000019198, gga-mir-99a, gga-let-7c, gga-mir-125b, CXADR, C1H21orf91, ENSGALG00000022852, CHODL, PRSS7
rs13915449	1	108221209	8.488e-05	0.03217	HUNK	CLDN8, TIAM1, SOD1, SFRS15, HUNK, gga-mir-1738, C21orf45, URB1, C21orf63, C1H21orf59, SYNJ1, C21orf66, C21orf62, FNAR2, IL10R2
rs13906968	1	98288894	9.081e-05	0.0251078		GBE1
GGaluGA035912	1	108826296	9.307e-05	0.0305288	GART	C21orf45, URB1, C21orf63, C1H21orf59, SYNJ1, C21orf66, C21orf62, FNAR2, IL10R2, IFNAR1, IFNGR2, TMEM50B, LOC427977, GART, ENSGALG00000006296, DONSON, CRYZL1, ITSN1, ATP5O, SLC5A3, MRPS6, KCNE2, C6orf161, ENSGALG00000016011
a Genes with the corresponding SNP based on Ensembl V63;
b Genes on a 1-Mb region with the corresponding SNP as the centre point based on Ensembl V63.
