# Supplementary material for: Genome-wide association study of antibody response to Newcastle disease virus in chicken
Source: BMC Genet. 2013 May 10;14:42. doi: 10.1186/1471-2156-14-42 (PMC3654938; doi:10.1186/1471-2156-14-42)
Supplement: Additional file 5: Table S3 — Functional annotation of candidate genes by KEGG and Interpro analysis in chickens (P<0.1). [file 1471-2156-14-42-S5.xls]

## Sheet: Sheet1
Table S3. Functional annotation of candidate genes under KEGG and Interpro analysis in chicken (P<0.1)
Category	Term	Count	P Value	Genes
KEGG_PATHWAY	gga04514:Cell adhesion molecules (CAMs)	7	5.84773e-05	CLDN8, NCAM2, MPZL1, CD80, PVRL3, CD2, JAM2
KEGG_PATHWAY	gga04630:Jak-STAT signaling pathway	4	0.0531247	CBLB, IL10RB, IFNGR2, IFNAR1
KEGG_PATHWAY	gga04650:Natural killer cell mediated cytotoxicity	3	0.0891735	CD247, IFNGR2, IFNAR1
KEGG_PATHWAY	gga00670:One carbon pool by folate	2	0.099303	MTHFS, GART
INTERPRO_PROTEIN DOMAINS	IPR013761:Sterile alpha motif-type	5	7.31025e-05	ERG, ETS2, GABPA, SAMSN1, EPHA3
INTERPRO_PROTEIN DOMAINS	IPR003118:Sterile alpha motif/pointed	3	0.00115807	ERG, ETS2, GABPA
INTERPRO_PROTEIN DOMAINS	IPR013783:Immunoglobulin-like fold	7	0.001928	CD80, ROBO1, LOC418424, ACAN, ROBO2, JAM2, CD200
INTERPRO_PROTEIN DOMAINS	IPR003961:Fibronectin, type III	5	0.00412007	EPHA6, IL10RB, IFNGR2, IFNAR1, EPHA3
INTERPRO_PROTEIN DOMAINS	IPR000418:Ets	3	0.00412685	ERG, ETS2, GABPA
INTERPRO_PROTEIN DOMAINS	IPR008957:Fibronectin, type III-like fold	5	0.00475254	EPHA6, IL10RB, IFNGR2, IFNAR1, EPHA3
INTERPRO_PROTEIN DOMAINS	IPR003599:Immunoglobulin subtype	5	0.00825029	CD80, LOC418424, ACAN, CD200, LOC396098
INTERPRO_PROTEIN DOMAINS	IPR010918:AIR synthase related protein, C-terminal	2	0.0179153	LOC427977, GART
INTERPRO_PROTEIN DOMAINS	IPR000728:AIR synthase related protein	2	0.0179153	LOC427977, GART
INTERPRO_PROTEIN DOMAINS	IPR004607:Phosphoribosylglycinamide formyltransferase	2	0.0179153	LOC427977, GART
INTERPRO_PROTEIN DOMAINS	IPR002376:Formyl transferase, N-terminal	2	0.0179153	LOC427977, GART
INTERPRO_PROTEIN DOMAINS	IPR000115:Phosphoribosylglycinamide synthetase	2	0.0179153	LOC427977, GART
INTERPRO_PROTEIN DOMAINS	IPR004733:Phosphoribosylformylglycinamidine cyclo-ligase	2	0.0179153	LOC427977, GART
INTERPRO_PROTEIN DOMAINS	IPR001660:Sterile alpha motif SAM	3	0.0192363	ERG, SAMSN1, EPHA3
INTERPRO_PROTEIN DOMAINS	IPR007110:Immunoglobulin-like	5	0.0269689	ROBO1, ACAN, ROBO2, JAM2, CD200
INTERPRO_PROTEIN DOMAINS	IPR013106:Immunoglobulin V-set	3	0.0712342	CD80, ACAN, CD200
INTERPRO_PROTEIN DOMAINS	IPR017990:Connexin, conserved site	2	0.0781867	GJA8, GJA5
INTERPRO_PROTEIN DOMAINS	IPR013092:Connexin, N-terminal	2	0.0781867	GJA8, GJA5
INTERPRO_PROTEIN DOMAINS	IPR017991:Connexin region	2	0.0781867	GJA8, GJA5
INTERPRO_PROTEIN DOMAINS	IPR019570:Gap junction protein, cysteine-rich domain	2	0.0781867	GJA8, GJA5
INTERPRO_PROTEIN DOMAINS	IPR000500:Connexins	2	0.0781867	GJA8, GJA5
INTERPRO_PROTEIN DOMAINS	IPR003598:Immunoglobulin subtype 2	3	0.0816336	ROBO1, ROBO2, JAM2
INTERPRO_PROTEIN DOMAINS	IPR001090:Ephrin receptor, ligand binding	2	0.0864968	EPHA6, EPHA3
INTERPRO_PROTEIN DOMAINS	IPR001426:Receptor tyrosine kinase, class V, conserved site	2	0.0864968	EPHA6, EPHA3
